# Supplementary material for: (2.2.2-Cryptand)potassium tetra­kis­(η2-ethyl­ene)cobaltate(−I)
Source: Acta Crystallogr Sect E Struct Rep Online. 2012 Sep 12;68(Pt 10):m1257–8. doi: 10.1107/S1600536812038287 (PMC3470144; doi:10.1107/S1600536812038287)
Supplement: Supplementary file 1 [file e-68-m1257-sup1.cif]

##############################################################################
#                                                                            #
# This CIF contains the data in a paper accepted for publication in          #
# Acta Crystallographica Section E. It conforms to the requirements of       #
# Notes for Authors for Acta Crystallographica Section E, and has been       #
# peer reviewed under the auspices of the IUCr Commission on Journals.       #
#                                                                            #
# Full details of the Crystallographic Information File format               #
# are given in the paper "The Crystallographic Information File (CIF):       #
# a New Standard Archive File for Crystallography" by S. R. Hall, F. H.      #
# Allen and I. D. Brown [Acta Cryst. (1991), A47, 655-685].                  #
#                                                                            #
# The current version of the core CIF dictionary is obtainable from          #
# ftp://ftp.iucr.org/pub/cif_core.dic.                                       #
#                                                                            #
# Software is freely available for graphical display of the structure(s)     #
# in this CIF. For information consult the CIF software page                 #
# http://www.iucr.org/resources/cif/software.                                #
#                                                                            #
# This file may be used for bona fide research purposes within the           #
# scientific community so long as proper attribution is given to the journal # 
# article from which it was obtained.                                        #
#                                                                            #
##############################################################################
data_I
_audit_creation_method     SHELXL-97
_chemical_name_systematic
;
(4,7,13,16,21,24-Hexaoxa-1,10-diazabicyclo[8.8.8]hexacosane)potassium
tetrakis(\h^2^-ethylene)cobaltate(-I)
;
_chemical_name_common
;
(2.2.2-Cryptand)potassium tetrakis(\h^2^-ethylene)cobaltate(-I)
;
_chemical_formula_moiety     'C18 H36 K N2 O6 +, C8 H16 Co -'
_chemical_formula_sum     'C26 H52 Co K N2 O6'
_chemical_formula_iupac     '[K (C18 H36 N2 O6)] [Co (C2 H4)4]'
_chemical_formula_weight     586.73
_chemical_melting_point     ?
_symmetry_cell_setting     orthorhombic
_symmetry_space_group_name_H-M     'P b c n'
_symmetry_space_group_name_Hall     '-P 2n 2ab'
loop_
    _symmetry_equiv_pos_as_xyz
    'x, y, z'
    '-x+1/2, -y+1/2, z+1/2'
    '-x, y, -z+1/2'
    'x+1/2, -y+1/2, -z'
    '-x, -y, -z'
    'x-1/2, y-1/2, -z-1/2'
    'x, -y, z-1/2'
    '-x-1/2, y-1/2, z'
_cell_length_a     25.836(3)
_cell_length_b     10.4820(12)
_cell_length_c     22.544(3)
_cell_angle_alpha     90.00
_cell_angle_beta     90.00
_cell_angle_gamma     90.00
_cell_volume     6105.4(12)
_cell_formula_units_Z     8
_cell_measurement_reflns_used     3744
_cell_measurement_theta_min     2.28
_cell_measurement_theta_max     27.44
_cell_measurement_temperature     173(2)
_exptl_crystal_description     needle
_exptl_crystal_colour     'light yellow'
_exptl_crystal_size_max     0.50
_exptl_crystal_size_mid     0.24
_exptl_crystal_size_min     0.16
_exptl_crystal_density_diffrn     1.277
_exptl_crystal_density_meas     ?
_exptl_crystal_density_method     'not measured'
_exptl_crystal_F_000     2528
_exptl_absorpt_coefficient_mu     0.737
_exptl_absorpt_correction_type     multi-scan
_exptl_absorpt_process_details     '(SADABS; Sheldrick, 1996)'
_exptl_absorpt_correction_T_min     0.7094
_exptl_absorpt_correction_T_max     0.8912
_exptl_special_details     ?
_diffrn_ambient_temperature     173(2)
_diffrn_radiation_type     MoK\a
_diffrn_radiation_wavelength     0.71073
_diffrn_radiation_source     'normal-focus sealed tube'
_diffrn_radiation_monochromator     graphite
_diffrn_measurement_device_type     'Siemens SMART CCD Platform'
_diffrn_measurement_method     '\w scans'
_diffrn_detector_area_resol_mean     ?
_diffrn_reflns_number     45000
_diffrn_reflns_av_R_equivalents     0.0556
_diffrn_reflns_av_sigmaI/netI     0.0410
_diffrn_reflns_theta_min     1.58
_diffrn_reflns_theta_max     27.50
_diffrn_reflns_theta_full     27.50
_diffrn_measured_fraction_theta_max     0.999
_diffrn_measured_fraction_theta_full     0.999
_diffrn_reflns_limit_h_min     -26
_diffrn_reflns_limit_h_max     33
_diffrn_reflns_limit_k_min     -13
_diffrn_reflns_limit_k_max     13
_diffrn_reflns_limit_l_min     -29
_diffrn_reflns_limit_l_max     29
_diffrn_standards_number     ?
_diffrn_standards_interval_count     ?
_diffrn_standards_interval_time     ?
_diffrn_standards_decay_%     ?
_refine_special_details
;
Refinement of <i>F</i>^2^ against ALL reflections. The weighted <i>R</i>-factor
<i>wR</i> and goodness of fit <i>S</i> are based on <i>F</i>^2^, conventional
<i>R</i>-factors <i>R</i> are based on <i>F</i>, with <i>F</i> set to zero for
negative <i>F</i>^2^. The threshold expression of <i>F</i>^2^ >
\s(<i>F</i>^2^) is used only for calculating <i>R</i>-factors(gt) <i>etc</i>.
and is not relevant to the choice of reflections for refinement.
<i>R</i>-factors based on <i>F</i>^2^ are statistically about twice as large
as those based on <i>F</i>, and <i>R</i>- factors based on ALL data will be
even larger.
;
_reflns_number_total     7010
_reflns_number_gt     4825
_reflns_threshold_expression     I>2sigma(I)
_refine_ls_structure_factor_coef     Fsqd
_refine_ls_matrix_type     full
_refine_ls_R_factor_all     0.0702
_refine_ls_R_factor_gt     0.0350
_refine_ls_wR_factor_gt     0.0645
_refine_ls_wR_factor_ref     0.0734
_refine_ls_goodness_of_fit_ref     1.017
_refine_ls_restrained_S_all     1.017
_refine_ls_number_reflns     7010
_refine_ls_number_parameters     414
_refine_ls_number_restraints     16
_refine_ls_hydrogen_treatment     mixed
_refine_ls_weighting_scheme     calc
_refine_ls_weighting_details
         'calc w=1/[\s^2^(Fo^2^)+(0.0242P)^2^+2.9795P] where P=(Fo^2^+2Fc^2^)/3'
_atom_sites_solution_hydrogens     geom
_atom_sites_solution_primary     direct
_atom_sites_solution_secondary     difmap
_refine_ls_shift/su_max     0.001
_refine_ls_shift/su_mean     0.000
_refine_diff_density_max     0.306
_refine_diff_density_min     -0.306
_refine_ls_extinction_method     none
_refine_ls_extinction_coef     ?
loop_
    _atom_type_symbol
    _atom_type_description
    _atom_type_scat_dispersion_real
    _atom_type_scat_dispersion_imag
    _atom_type_scat_source
    'C' 'C' 0.0033 0.0016
                         'International Tables Vol C Tables 4.2.6.8 and 6.1.1.4'
    'H' 'H' 0.0000 0.0000
                         'International Tables Vol C Tables 4.2.6.8 and 6.1.1.4'
    'N' 'N' 0.0061 0.0033
                         'International Tables Vol C Tables 4.2.6.8 and 6.1.1.4'
    'O' 'O' 0.0106 0.0060
                         'International Tables Vol C Tables 4.2.6.8 and 6.1.1.4'
    'K' 'K' 0.2009 0.2494
                         'International Tables Vol C Tables 4.2.6.8 and 6.1.1.4'
    'Co' 'Co' 0.3494 0.9721
                         'International Tables Vol C Tables 4.2.6.8 and 6.1.1.4'
_computing_data_collection     'SMART (Bruker, 2003)'
_computing_cell_refinement     'SAINT (Bruker, 2003)'
_computing_data_reduction     'SAINT (Bruker, 2003)'
_computing_structure_solution     'SIR97 (Altomare <i>et al.</i>, 1999)'
_computing_structure_refinement     'SHELXL97 (Sheldrick, 2008)'
_computing_molecular_graphics     'SHELXTL (Sheldrick, 2008)'
_computing_publication_material     'SHELXTL (Sheldrick, 2008)'
loop_
    _atom_site_type_symbol
    _atom_site_label
    _atom_site_fract_x
    _atom_site_fract_y
    _atom_site_fract_z
    _atom_site_U_iso_or_equiv
    _atom_site_adp_type
    _atom_site_calc_flag
    _atom_site_refinement_flags
    _atom_site_occupancy
    _atom_site_symmetry_multiplicity
    _atom_site_disorder_assembly
    _atom_site_disorder_group
    Co Co1 0.371067(10) 0.52565(3) 0.455752(11) 0.02568(7) Uani d . 1 1 . .
    C C1 0.40825(9) 0.6890(2) 0.43378(11) 0.0369(5) Uani d . 1 1 . .
    H H1A 0.3861(8) 0.750(2) 0.4136(9) 0.033(6) Uiso d . 1 1 . .
    H H1B 0.4258(8) 0.725(2) 0.4690(9) 0.042(6) Uiso d . 1 1 . .
    C C2 0.43103(9) 0.5863(2) 0.40416(11) 0.0368(5) Uani d . 1 1 . .
    H H2A 0.4231(8) 0.574(2) 0.3623(10) 0.042(6) Uiso d . 1 1 . .
    H H2B 0.4641(8) 0.553(2) 0.4181(9) 0.039(6) Uiso d . 1 1 . .
    C C3 0.38604(9) 0.3426(2) 0.43062(10) 0.0350(5) Uani d . 1 1 . .
    H H3A 0.3803(8) 0.330(2) 0.3862(10) 0.044(6) Uiso d . 1 1 . .
    H H3B 0.4191(8) 0.316(2) 0.4458(9) 0.035(6) Uiso d . 1 1 . .
    H H4B 0.3467(9) 0.321(2) 0.5106(10) 0.050(7) Uiso d . 1 1 . .
    C C4 0.34319(9) 0.3457(2) 0.46850(11) 0.0376(5) Uani d . 1 1 . .
    H H4A 0.3074(9) 0.333(2) 0.4523(10) 0.051(7) Uiso d . 1 1 . .
    C C5 0.31747(8) 0.5552(2) 0.39157(10) 0.0351(5) Uani d . 1 1 . .
    H H5A 0.3026(8) 0.476(2) 0.3784(9) 0.037(6) Uiso d . 1 1 . .
    H H5B 0.3302(9) 0.615(2) 0.3607(10) 0.051(7) Uiso d . 1 1 . .
    C C6 0.29971(8) 0.6068(2) 0.44527(9) 0.0347(5) Uani d . 1 1 . .
    H H6A 0.2733(9) 0.562(2) 0.4666(10) 0.048(7) Uiso d . 1 1 . .
    H H6B 0.2998(8) 0.701(2) 0.4511(9) 0.043(6) Uiso d . 1 1 . .
    C C7 0.36906(10) 0.5658(3) 0.54443(10) 0.0417(5) Uani d . 1 1 . .
    H H7A 0.3434(9) 0.513(2) 0.5645(10) 0.047(7) Uiso d . 1 1 . .
    H H7B 0.3685(9) 0.656(3) 0.5526(10) 0.057(7) Uiso d . 1 1 . .
    C C8 0.41614(10) 0.5080(3) 0.52897(9) 0.0402(5) Uani d . 1 1 . .
    H H8A 0.4221(9) 0.417(2) 0.5389(10) 0.051(7) Uiso d . 1 1 . .
    H H8B 0.4488(9) 0.559(2) 0.5242(10) 0.050(7) Uiso d . 1 1 . .
    K K1 0.382354(15) 0.89809(4) 0.672690(17) 0.02532(10) Uani d . 1 1 . .
    N N1 0.30312(6) 0.72674(15) 0.72648(7) 0.0258(4) Uani d D 1 1 A .
    C C9 0.26926(8) 0.67901(19) 0.67875(9) 0.0322(5) Uani d . 1 1 . .
    H H9A 0.2389 0.6366 0.6969 0.039 Uiso calc R 1 1 A .
    H H9B 0.2884 0.6140 0.6556 0.039 Uiso calc R 1 1 . .
    C C10 0.25047(8) 0.7816(2) 0.63696(9) 0.0349(5) Uani d . 1 1 A .
    H H10A 0.2265 0.7445 0.6074 0.042 Uiso calc R 1 1 . .
    H H10B 0.2317 0.8483 0.6594 0.042 Uiso calc R 1 1 . .
    O O1 0.29389(5) 0.83542(13) 0.60803(6) 0.0318(3) Uani d . 1 1 A .
    C C11 0.27992(8) 0.9181(2) 0.56039(9) 0.0347(5) Uani d . 1 1 . .
    H H11A 0.2643 0.9973 0.5762 0.042 Uiso calc R 1 1 A .
    H H11B 0.2541 0.8758 0.5345 0.042 Uiso calc R 1 1 . .
    C C12 0.32733(8) 0.9491(2) 0.52562(9) 0.0352(5) Uani d . 1 1 A .
    H H12A 0.3436 0.8695 0.5111 0.042 Uiso calc R 1 1 . .
    H H12B 0.3180 1.0019 0.4908 0.042 Uiso calc R 1 1 . .
    O O2 0.36279(5) 1.01677(13) 0.56228(6) 0.0322(3) Uani d . 1 1 A .
    C C13 0.40865(8) 1.0484(2) 0.53034(9) 0.0377(5) Uani d . 1 1 . .
    H H13A 0.3995 1.0927 0.4930 0.045 Uiso calc R 1 1 A .
    H H13B 0.4278 0.9697 0.5202 0.045 Uiso calc R 1 1 . .
    C C14 0.44192(9) 1.1334(2) 0.56788(9) 0.0381(5) Uani d . 1 1 A .
    H H14A 0.4707 1.1663 0.5433 0.046 Uiso calc R 1 1 . .
    H H14B 0.4211 1.2074 0.5810 0.046 Uiso calc R 1 1 . .
    C C15 0.27290(8) 0.7955(2) 0.77164(9) 0.0329(5) Uani d . 1 1 . .
    H H15A 0.2549 0.7324 0.7969 0.039 Uiso calc R 1 1 A .
    H H15B 0.2461 0.8473 0.7514 0.039 Uiso calc R 1 1 . .
    C C16 0.30469(8) 0.8818(2) 0.81075(8) 0.0322(5) Uani d . 1 1 A .
    H H16A 0.2826 0.9185 0.8423 0.039 Uiso calc R 1 1 . .
    H H16B 0.3328 0.8324 0.8298 0.039 Uiso calc R 1 1 . .
    O O3 0.32619(5) 0.98158(12) 0.77543(5) 0.0280(3) Uani d . 1 1 A .
    C C17 0.35132(7) 1.07411(19) 0.81130(8) 0.0289(4) Uani d . 1 1 . .
    H H17A 0.3793 1.0331 0.8345 0.035 Uiso calc R 1 1 A .
    H H17B 0.3262 1.1117 0.8395 0.035 Uiso calc R 1 1 . .
    C C18 0.37352(7) 1.17667(18) 0.77276(9) 0.0305(4) Uani d . 1 1 A .
    H H18A 0.3457 1.2154 0.7485 0.037 Uiso calc R 1 1 . .
    H H18B 0.3889 1.2444 0.7978 0.037 Uiso calc R 1 1 . .
    O O4 0.41232(5) 1.12393(12) 0.73491(6) 0.0272(3) Uani d . 1 1 A .
    C C19 0.43554(8) 1.22063(19) 0.69949(9) 0.0319(5) Uani d . 1 1 . .
    H H19A 0.4483 1.2903 0.7253 0.038 Uiso calc R 1 1 A .
    H H19B 0.4095 1.2567 0.6720 0.038 Uiso calc R 1 1 . .
    C C20 0.47980(8) 1.16543(19) 0.66462(9) 0.0308(5) Uani d . 1 1 A .
    H H20A 0.4981 1.2355 0.6440 0.037 Uiso calc R 1 1 . .
    H H20B 0.5046 1.1255 0.6925 0.037 Uiso calc R 1 1 . .
    C C21 0.3328(5) 0.6257(11) 0.7567(7) 0.0261(18) Uani d PD 0.559(2) 1 A 1
    H H21A 0.3082 0.5586 0.7692 0.031 Uiso calc PR 0.559(2) 1 A 1
    H H21B 0.3481 0.6627 0.7931 0.031 Uiso calc PR 0.559(2) 1 A 1
    C C22 0.3756(5) 0.5629(14) 0.7221(6) 0.0234(17) Uani d PD 0.559(2) 1 A 1
    H H22A 0.3893 0.4889 0.7444 0.028 Uiso calc PR 0.559(2) 1 A 1
    H H22B 0.3621 0.5318 0.6836 0.028 Uiso calc PR 0.559(2) 1 A 1
    O O5 0.4154(2) 0.6533(7) 0.7125(2) 0.0263(9) Uani d PD 0.559(2) 1 A 1
    C C23 0.4579(3) 0.5979(8) 0.6814(4) 0.0259(15) Uani d PD 0.559(2) 1 A 1
    H H23A 0.4469 0.5723 0.6411 0.031 Uiso calc PR 0.559(2) 1 A 1
    H H23B 0.4702 0.5210 0.7026 0.031 Uiso calc PR 0.559(2) 1 A 1
    C C24 0.50011(14) 0.6945(3) 0.67784(17) 0.0326(7) Uani d PD 0.559(2) 1 A 1
    H H24A 0.5098 0.7223 0.7183 0.039 Uiso calc PR 0.559(2) 1 A 1
    H H24B 0.5310 0.6559 0.6590 0.039 Uiso calc PR 0.559(2) 1 A 1
    O O6 0.48329(11) 0.8030(3) 0.64367(13) 0.0277(5) Uani d PD 0.559(2) 1 A 1
    C C25 0.5242(4) 0.8941(10) 0.6412(3) 0.0303(16) Uani d PD 0.559(2) 1 A 1
    H H25A 0.5566 0.8526 0.6279 0.036 Uiso calc PR 0.559(2) 1 A 1
    H H25B 0.5301 0.9313 0.6810 0.036 Uiso calc PR 0.559(2) 1 A 1
    C C26 0.5087(5) 0.9973(14) 0.5980(6) 0.0299(16) Uani d PD 0.559(2) 1 A 1
    H H26A 0.5382 1.0562 0.5919 0.036 Uiso calc PR 0.559(2) 1 A 1
    H H26B 0.5000 0.9584 0.5593 0.036 Uiso calc PR 0.559(2) 1 A 1
    C C21' 0.3271(7) 0.6114(14) 0.7518(9) 0.0261(18) Uani d PD 0.441(2) 1 A 5
    H H21C 0.3000 0.5464 0.7586 0.031 Uiso calc PR 0.441(2) 1 A 5
    H H21D 0.3426 0.6329 0.7907 0.031 Uiso calc PR 0.441(2) 1 A 5
    C C22' 0.3683(6) 0.5561(19) 0.7124(8) 0.0234(17) Uani d PD 0.441(2) 1 A 5
    H H22C 0.3863 0.4863 0.7335 0.028 Uiso calc PR 0.441(2) 1 A 5
    H H22D 0.3520 0.5199 0.6763 0.028 Uiso calc PR 0.441(2) 1 A 5
    O O5' 0.4041(3) 0.6504(10) 0.6961(3) 0.0263(9) Uani d PD 0.441(2) 1 A 5
    C C23' 0.4495(4) 0.6008(11) 0.6690(6) 0.0259(15) Uani d PD 0.441(2) 1 A 5
    H H23C 0.4398 0.5327 0.6407 0.031 Uiso calc PR 0.441(2) 1 A 5
    H H23D 0.4721 0.5626 0.6998 0.031 Uiso calc PR 0.441(2) 1 A 5
    C C24' 0.47835(18) 0.7025(4) 0.6372(2) 0.0326(7) Uani d PD 0.441(2) 1 A 5
    H H24C 0.5124 0.6698 0.6241 0.039 Uiso calc PR 0.441(2) 1 A 5
    H H24D 0.4587 0.7297 0.6016 0.039 Uiso calc PR 0.441(2) 1 A 5
    O O6' 0.48526(15) 0.8071(4) 0.67589(16) 0.0277(5) Uani d PD 0.441(2) 1 A 5
    C C25' 0.5240(6) 0.8960(13) 0.6595(5) 0.0303(16) Uani d PD 0.441(2) 1 A 5
    H H25C 0.5553 0.8487 0.6471 0.036 Uiso calc PR 0.441(2) 1 A 5
    H H25D 0.5332 0.9478 0.6947 0.036 Uiso calc PR 0.441(2) 1 A 5
    C C26' 0.5084(7) 0.9842(18) 0.6102(8) 0.0299(16) Uani d PD 0.441(2) 1 A 5
    H H26C 0.5386 1.0381 0.6003 0.036 Uiso calc PR 0.441(2) 1 A 5
    H H26D 0.5006 0.9315 0.5749 0.036 Uiso calc PR 0.441(2) 1 A 5
    N N2 0.46366(6) 1.06963(15) 0.62048(7) 0.0283(4) Uani d D 1 1 A .
loop_
    _atom_site_aniso_label
    _atom_site_aniso_U_11
    _atom_site_aniso_U_22
    _atom_site_aniso_U_33
    _atom_site_aniso_U_12
    _atom_site_aniso_U_13
    _atom_site_aniso_U_23
    Co1 0.02499(13) 0.02911(14) 0.02294(12) 0.00124(12) 0.00108(11) 0.00137(11)
    C1 0.0348(12) 0.0341(13) 0.0419(12) -0.0013(11) 0.0019(10) 0.0056(11)
    C2 0.0314(12) 0.0367(13) 0.0424(13) -0.0013(10) 0.0076(10) 0.0070(11)
    C3 0.0348(12) 0.0317(12) 0.0386(12) 0.0033(10) 0.0024(10) -0.0023(10)
    C4 0.0380(13) 0.0319(12) 0.0427(13) -0.0046(10) 0.0082(11) 0.0028(10)
    C5 0.0298(11) 0.0423(14) 0.0331(12) 0.0044(10) -0.0051(9) -0.0006(11)
    C6 0.0283(11) 0.0412(14) 0.0344(12) 0.0045(10) -0.0009(9) -0.0004(10)
    C7 0.0523(14) 0.0483(15) 0.0246(10) 0.0059(13) -0.0019(11) -0.0014(11)
    C8 0.0454(14) 0.0433(15) 0.0319(11) 0.0078(12) -0.0087(10) 0.0016(10)
    K1 0.0239(2) 0.0239(2) 0.0281(2) -0.00110(17) -0.00141(16) 0.00295(17)
    N1 0.0244(8) 0.0249(9) 0.0281(8) -0.0032(7) 0.0024(7) 0.0000(7)
    C9 0.0293(11) 0.0307(11) 0.0367(11) -0.0084(9) -0.0001(9) -0.0017(9)
    C10 0.0254(10) 0.0391(13) 0.0402(11) -0.0048(9) -0.0034(10) -0.0004(10)
    O1 0.0244(7) 0.0400(8) 0.0309(7) -0.0002(6) -0.0043(6) 0.0062(6)
    C11 0.0318(11) 0.0420(13) 0.0303(10) 0.0057(10) -0.0093(9) 0.0019(9)
    C12 0.0359(12) 0.0434(13) 0.0262(10) 0.0025(10) -0.0062(9) 0.0028(9)
    O2 0.0347(8) 0.0374(8) 0.0245(6) -0.0034(7) 0.0014(6) 0.0010(6)
    C13 0.0437(13) 0.0424(14) 0.0270(11) -0.0052(11) 0.0047(9) 0.0082(9)
    C14 0.0444(13) 0.0348(13) 0.0352(11) -0.0078(10) 0.0070(10) 0.0105(10)
    C15 0.0259(10) 0.0334(12) 0.0394(12) -0.0047(9) 0.0096(9) -0.0046(10)
    C16 0.0326(11) 0.0352(12) 0.0289(10) -0.0037(9) 0.0082(8) -0.0031(9)
    O3 0.0297(7) 0.0270(7) 0.0272(7) -0.0049(6) 0.0025(5) -0.0044(6)
    C17 0.0247(10) 0.0312(11) 0.0307(10) 0.0008(9) 0.0022(8) -0.0103(9)
    C18 0.0255(10) 0.0263(10) 0.0398(11) 0.0014(9) 0.0052(9) -0.0118(9)
    O4 0.0243(7) 0.0221(7) 0.0353(7) 0.0012(6) 0.0064(6) -0.0043(6)
    C19 0.0334(11) 0.0215(10) 0.0409(12) -0.0031(9) 0.0044(9) -0.0011(9)
    C20 0.0298(11) 0.0245(11) 0.0382(11) -0.0070(9) 0.0062(9) -0.0023(9)
    C21 0.030(3) 0.021(2) 0.027(2) -0.012(2) -0.0007(19) 0.002(2)
    C22 0.028(3) 0.0190(16) 0.023(4) -0.0051(18) -0.010(3) -0.001(2)
    O5 0.022(2) 0.0204(8) 0.037(3) -0.0026(17) -0.0008(16) -0.002(2)
    C23 0.025(3) 0.0245(11) 0.028(4) 0.0080(16) -0.007(2) 0.0018(18)
    C24 0.0266(16) 0.0325(16) 0.0387(18) 0.0046(13) 0.0004(12) 0.0030(15)
    O6 0.0253(9) 0.0248(9) 0.0328(15) 0.0002(7) 0.0010(15) 0.0038(15)
    C25 0.0225(11) 0.0288(12) 0.040(5) -0.0003(10) 0.009(3) -0.010(3)
    C26 0.0272(11) 0.032(3) 0.030(5) -0.0075(15) 0.014(2) -0.002(3)
    C21' 0.030(3) 0.021(2) 0.027(2) -0.012(2) -0.0007(19) 0.002(2)
    C22' 0.028(3) 0.0190(16) 0.023(4) -0.0051(18) -0.010(3) -0.001(2)
    O5' 0.022(2) 0.0204(8) 0.037(3) -0.0026(17) -0.0008(16) -0.002(2)
    C23' 0.025(3) 0.0245(11) 0.028(4) 0.0080(16) -0.007(2) 0.0018(18)
    C24' 0.0266(16) 0.0325(16) 0.0387(18) 0.0046(13) 0.0004(12) 0.0030(15)
    O6' 0.0253(9) 0.0248(9) 0.0328(15) 0.0002(7) 0.0010(15) 0.0038(15)
    C25' 0.0225(11) 0.0288(12) 0.040(5) -0.0003(10) 0.009(3) -0.010(3)
    C26' 0.0272(11) 0.032(3) 0.030(5) -0.0075(15) 0.014(2) -0.002(3)
    N2 0.0277(9) 0.0243(9) 0.0329(9) -0.0019(7) 0.0063(7) -0.0009(7)
_geom_special_details
;
All e.s.d.'s (except the e.s.d. in the dihedral angle between two l.s. planes)
are estimated using the full covariance matrix. The cell e.s.d.'s are taken
into account individually in the estimation of e.s.d.'s in distances, angles
and torsion angles; correlations between e.s.d.'s in cell parameters are only
used when they are defined by crystal symmetry. An approximate (isotropic)
treatment of cell e.s.d.'s is used for estimating e.s.d.'s involving l.s.
planes.
;
loop_
    _geom_bond_atom_site_label_1
    _geom_bond_atom_site_label_2
    _geom_bond_site_symmetry_2
    _geom_bond_distance
    _geom_bond_publ_flag
    Co1 C1 . 2.025(2) ?
    Co1 C5 . 2.027(2) ?
    Co1 C8 . 2.029(2) ?
    Co1 C3 . 2.038(2) ?
    Co1 C2 . 2.039(2) ?
    Co1 C4 . 2.039(2) ?
    Co1 C7 . 2.044(2) ?
    Co1 C6 . 2.044(2) ?
    C1 C2 . 1.397(3) ?
    C1 H1A . 0.97(2) ?
    C1 H1B . 0.99(2) ?
    C2 H2A . 0.98(2) ?
    C2 H2B . 0.97(2) ?
    C3 C4 . 1.399(3) ?
    C3 H3A . 1.02(2) ?
    C3 H3B . 0.96(2) ?
    C4 H4B . 0.99(2) ?
    C4 H4A . 1.00(2) ?
    C5 C6 . 1.403(3) ?
    C5 H5A . 0.96(2) ?
    C5 H5B . 1.00(2) ?
    C6 H6A . 0.96(2) ?
    C6 H6B . 0.99(2) ?
    C7 C8 . 1.403(3) ?
    C7 H7A . 0.97(2) ?
    C7 H7B . 0.96(3) ?
    C8 H8A . 0.99(2) ?
    C8 H8B . 1.01(2) ?
    K1 O5' . 2.709(10) ?
    K1 O1 . 2.7893(13) ?
    K1 O6' . 2.825(4) ?
    K1 O2 . 2.8282(14) ?
    K1 O5 . 2.849(7) ?
    K1 O4 . 2.8586(13) ?
    K1 O6 . 2.867(3) ?
    K1 O3 . 2.8700(13) ?
    K1 N1 . 2.9811(16) ?
    K1 N2 . 3.0052(16) ?
    K1 C24' . 3.316(5) ?
    N1 C15 . 1.472(2) ?
    N1 C21' . 1.474(3) ?
    N1 C21 . 1.474(3) ?
    N1 C9 . 1.474(2) ?
    C9 C10 . 1.510(3) ?
    C9 H9A . 0.9900 ?
    C9 H9B . 0.9900 ?
    C10 O1 . 1.415(2) ?
    C10 H10A . 0.9900 ?
    C10 H10B . 0.9900 ?
    O1 C11 . 1.427(2) ?
    C11 C12 . 1.490(3) ?
    C11 H11A . 0.9900 ?
    C11 H11B . 0.9900 ?
    C12 O2 . 1.423(2) ?
    C12 H12A . 0.9900 ?
    C12 H12B . 0.9900 ?
    O2 C13 . 1.426(2) ?
    C13 C14 . 1.499(3) ?
    C13 H13A . 0.9900 ?
    C13 H13B . 0.9900 ?
    C14 N2 . 1.473(3) ?
    C14 H14A . 0.9900 ?
    C14 H14B . 0.9900 ?
    C15 C16 . 1.506(3) ?
    C15 H15A . 0.9900 ?
    C15 H15B . 0.9900 ?
    C16 O3 . 1.427(2) ?
    C16 H16A . 0.9900 ?
    C16 H16B . 0.9900 ?
    O3 C17 . 1.420(2) ?
    C17 C18 . 1.497(3) ?
    C17 H17A . 0.9900 ?
    C17 H17B . 0.9900 ?
    C18 O4 . 1.428(2) ?
    C18 H18A . 0.9900 ?
    C18 H18B . 0.9900 ?
    O4 C19 . 1.423(2) ?
    C19 C20 . 1.503(3) ?
    C19 H19A . 0.9900 ?
    C19 H19B . 0.9900 ?
    C20 N2 . 1.474(2) ?
    C20 H20A . 0.9900 ?
    C20 H20B . 0.9900 ?
    C21 C22 . 1.504(9) ?
    C21 H21A . 0.9900 ?
    C21 H21B . 0.9900 ?
    C22 O5 . 1.417(8) ?
    C22 H22A . 0.9900 ?
    C22 H22B . 0.9900 ?
    O5 C23 . 1.425(8) ?
    C23 C24 . 1.491(8) ?
    C23 H23A . 0.9900 ?
    C23 H23B . 0.9900 ?
    C24 O6 . 1.441(4) ?
    C24 H24A . 0.9900 ?
    C24 H24B . 0.9900 ?
    O6 C25 . 1.425(8) ?
    C25 C26 . 1.509(8) ?
    C25 H25A . 0.9900 ?
    C25 H25B . 0.9900 ?
    C26 N2 . 1.479(3) ?
    C26 H26A . 0.9900 ?
    C26 H26B . 0.9900 ?
    C21' C22' . 1.502(11) ?
    C21' H21C . 0.9900 ?
    C21' H21D . 0.9900 ?
    C22' O5' . 1.404(11) ?
    C22' H22C . 0.9900 ?
    C22' H22D . 0.9900 ?
    O5' C23' . 1.420(10) ?
    C23' C24' . 1.486(10) ?
    C23' H23C . 0.9900 ?
    C23' H23D . 0.9900 ?
    C24' O6' . 1.413(6) ?
    C24' H24C . 0.9900 ?
    C24' H24D . 0.9900 ?
    O6' C25' . 1.416(10) ?
    C25' C26' . 1.500(11) ?
    C25' H25C . 0.9900 ?
    C25' H25D . 0.9900 ?
    C26' N2 . 1.479(3) ?
    C26' H26C . 0.9900 ?
    C26' H26D . 0.9900 ?
loop_
    _geom_angle_atom_site_label_1
    _geom_angle_atom_site_label_2
    _geom_angle_atom_site_label_3
    _geom_angle_site_symmetry_1
    _geom_angle_site_symmetry_3
    _geom_angle
    _geom_angle_publ_flag
    C1 Co1 C5 . . 91.15(10) ?
    C1 Co1 C8 . . 90.22(11) ?
    C5 Co1 C8 . . 170.81(9) ?
    C1 Co1 C3 . . 129.66(9) ?
    C5 Co1 C3 . . 94.31(10) ?
    C8 Co1 C3 . . 91.80(10) ?
    C1 Co1 C2 . . 40.20(9) ?
    C5 Co1 C2 . . 93.68(10) ?
    C8 Co1 C2 . . 93.23(10) ?
    C3 Co1 C2 . . 89.48(9) ?
    C1 Co1 C4 . . 169.78(9) ?
    C5 Co1 C4 . . 90.04(10) ?
    C8 Co1 C4 . . 90.22(11) ?
    C3 Co1 C4 . . 40.13(9) ?
    C2 Co1 C4 . . 129.59(9) ?
    C1 Co1 C7 . . 94.43(11) ?
    C5 Co1 C7 . . 130.51(9) ?
    C8 Co1 C7 . . 40.31(9) ?
    C3 Co1 C7 . . 118.08(10) ?
    C2 Co1 C7 . . 120.87(11) ?
    C4 Co1 C7 . . 92.50(10) ?
    C1 Co1 C6 . . 92.73(10) ?
    C5 Co1 C6 . . 40.32(8) ?
    C8 Co1 C6 . . 130.53(9) ?
    C3 Co1 C6 . . 122.07(10) ?
    C2 Co1 C6 . . 119.31(10) ?
    C4 Co1 C6 . . 94.74(10) ?
    C7 Co1 C6 . . 90.25(9) ?
    C2 C1 Co1 . . 70.43(13) ?
    C2 C1 H1A . . 122.1(12) ?
    Co1 C1 H1A . . 113.0(12) ?
    C2 C1 H1B . . 119.0(13) ?
    Co1 C1 H1B . . 110.1(12) ?
    H1A C1 H1B . . 113.4(17) ?
    C1 C2 Co1 . . 69.37(12) ?
    C1 C2 H2A . . 118.6(13) ?
    Co1 C2 H2A . . 110.5(13) ?
    C1 C2 H2B . . 119.3(12) ?
    Co1 C2 H2B . . 111.9(12) ?
    H2A C2 H2B . . 116.7(18) ?
    C4 C3 Co1 . . 69.98(13) ?
    C4 C3 H3A . . 119.2(12) ?
    Co1 C3 H3A . . 111.3(12) ?
    C4 C3 H3B . . 119.4(12) ?
    Co1 C3 H3B . . 110.2(12) ?
    H3A C3 H3B . . 116.2(17) ?
    C3 C4 Co1 . . 69.89(13) ?
    C3 C4 H4B . . 120.5(13) ?
    Co1 C4 H4B . . 110.2(14) ?
    C3 C4 H4A . . 120.3(13) ?
    Co1 C4 H4A . . 113.3(13) ?
    H4B C4 H4A . . 113.6(18) ?
    C6 C5 Co1 . . 70.50(12) ?
    C6 C5 H5A . . 117.9(12) ?
    Co1 C5 H5A . . 111.3(12) ?
    C6 C5 H5B . . 117.8(13) ?
    Co1 C5 H5B . . 111.7(13) ?
    H5A C5 H5B . . 117.6(18) ?
    C5 C6 Co1 . . 69.17(12) ?
    C5 C6 H6A . . 118.7(13) ?
    Co1 C6 H6A . . 112.5(13) ?
    C5 C6 H6B . . 119.7(12) ?
    Co1 C6 H6B . . 113.3(12) ?
    H6A C6 H6B . . 114.7(18) ?
    C8 C7 Co1 . . 69.27(13) ?
    C8 C7 H7A . . 117.6(13) ?
    Co1 C7 H7A . . 110.8(13) ?
    C8 C7 H7B . . 118.9(15) ?
    Co1 C7 H7B . . 113.0(14) ?
    H7A C7 H7B . . 117(2) ?
    C7 C8 Co1 . . 70.42(13) ?
    C7 C8 H8A . . 119.6(13) ?
    Co1 C8 H8A . . 111.1(13) ?
    C7 C8 H8B . . 121.6(13) ?
    Co1 C8 H8B . . 110.3(13) ?
    H8A C8 H8B . . 114.0(19) ?
    O5' K1 O1 . . 92.66(13) ?
    O5' K1 O6' . . 58.41(18) ?
    O1 K1 O6' . . 134.83(8) ?
    O5' K1 O2 . . 129.08(15) ?
    O1 K1 O2 . . 59.82(4) ?
    O6' K1 O2 . . 109.82(8) ?
    O5' K1 O5 . . 9.30(18) ?
    O1 K1 O5 . . 101.45(10) ?
    O6' K1 O5 . . 53.54(14) ?
    O2 K1 O5 . . 136.63(12) ?
    O5' K1 O4 . . 129.93(12) ?
    O1 K1 O4 . . 132.33(4) ?
    O6' K1 O4 . . 90.69(8) ?
    O2 K1 O4 . . 96.66(4) ?
    O5 K1 O4 . . 120.65(10) ?
    O5' K1 O6 . . 61.47(19) ?
    O1 K1 O6 . . 122.97(7) ?
    O6' K1 O6 . . 14.70(6) ?
    O2 K1 O6 . . 96.58(6) ?
    O5 K1 O6 . . 59.07(14) ?
    O4 K1 O6 . . 98.83(6) ?
    O5' K1 O3 . . 103.89(19) ?
    O1 K1 O3 . . 94.55(4) ?
    O6' K1 O3 . . 123.92(8) ?
    O2 K1 O3 . . 119.06(4) ?
    O5 K1 O3 . . 99.91(13) ?
    O4 K1 O3 . . 59.22(4) ?
    O6 K1 O3 . . 138.59(6) ?
    O5' K1 N1 . . 59.06(18) ?
    O1 K1 N1 . . 60.53(4) ?
    O6' K1 N1 . . 115.63(8) ?
    O2 K1 N1 . . 120.02(4) ?
    O5 K1 N1 . . 62.32(13) ?
    O4 K1 N1 . . 119.03(4) ?
    O6 K1 N1 . . 120.53(7) ?
    O3 K1 N1 . . 60.55(4) ?
    O5' K1 N2 . . 120.31(18) ?
    O1 K1 N2 . . 120.60(4) ?
    O6' K1 N2 . . 63.52(8) ?
    O2 K1 N2 . . 61.12(4) ?
    O5 K1 N2 . . 116.90(13) ?
    O4 K1 N2 . . 60.49(4) ?
    O6 K1 N2 . . 58.86(7) ?
    O3 K1 N2 . . 119.15(4) ?
    N1 K1 N2 . . 178.86(5) ?
    O5' K1 C24' . . 45.5(2) ?
    O1 K1 C24' . . 109.94(9) ?
    O6' K1 C24' . . 25.00(11) ?
    O2 K1 C24' . . 101.13(9) ?
    O5 K1 C24' . . 45.17(16) ?
    O4 K1 C24' . . 115.34(9) ?
    O6 K1 C24' . . 18.15(9) ?
    O3 K1 C24' . . 139.61(9) ?
    N1 K1 C24' . . 103.85(9) ?
    N2 K1 C24' . . 75.67(9) ?
    C15 N1 C21' . . 110.9(8) ?
    C15 N1 C21 . . 108.0(6) ?
    C15 N1 C9 . . 110.88(15) ?
    C21' N1 C9 . . 104.7(10) ?
    C21 N1 C9 . . 113.7(7) ?
    C15 N1 K1 . . 110.52(11) ?
    C21' N1 K1 . . 111.3(7) ?
    C21 N1 K1 . . 105.3(6) ?
    C9 N1 K1 . . 108.37(11) ?
    N1 C9 C10 . . 113.87(16) ?
    N1 C9 H9A . . 108.8 ?
    C10 C9 H9A . . 108.8 ?
    N1 C9 H9B . . 108.8 ?
    C10 C9 H9B . . 108.8 ?
    H9A C9 H9B . . 107.7 ?
    O1 C10 C9 . . 108.46(16) ?
    O1 C10 H10A . . 110.0 ?
    C9 C10 H10A . . 110.0 ?
    O1 C10 H10B . . 110.0 ?
    C9 C10 H10B . . 110.0 ?
    H10A C10 H10B . . 108.4 ?
    C10 O1 C11 . . 112.87(15) ?
    C10 O1 K1 . . 120.18(11) ?
    C11 O1 K1 . . 117.25(11) ?
    O1 C11 C12 . . 108.69(16) ?
    O1 C11 H11A . . 110.0 ?
    C12 C11 H11A . . 110.0 ?
    O1 C11 H11B . . 110.0 ?
    C12 C11 H11B . . 110.0 ?
    H11A C11 H11B . . 108.3 ?
    O2 C12 C11 . . 109.41(16) ?
    O2 C12 H12A . . 109.8 ?
    C11 C12 H12A . . 109.8 ?
    O2 C12 H12B . . 109.8 ?
    C11 C12 H12B . . 109.8 ?
    H12A C12 H12B . . 108.2 ?
    C12 O2 C13 . . 110.95(15) ?
    C12 O2 K1 . . 114.01(11) ?
    C13 O2 K1 . . 113.47(11) ?
    O2 C13 C14 . . 109.25(16) ?
    O2 C13 H13A . . 109.8 ?
    C14 C13 H13A . . 109.8 ?
    O2 C13 H13B . . 109.8 ?
    C14 C13 H13B . . 109.8 ?
    H13A C13 H13B . . 108.3 ?
    N2 C14 C13 . . 113.81(17) ?
    N2 C14 H14A . . 108.8 ?
    C13 C14 H14A . . 108.8 ?
    N2 C14 H14B . . 108.8 ?
    C13 C14 H14B . . 108.8 ?
    H14A C14 H14B . . 107.7 ?
    N1 C15 C16 . . 114.18(16) ?
    N1 C15 H15A . . 108.7 ?
    C16 C15 H15A . . 108.7 ?
    N1 C15 H15B . . 108.7 ?
    C16 C15 H15B . . 108.7 ?
    H15A C15 H15B . . 107.6 ?
    O3 C16 C15 . . 109.01(15) ?
    O3 C16 H16A . . 109.9 ?
    C15 C16 H16A . . 109.9 ?
    O3 C16 H16B . . 109.9 ?
    C15 C16 H16B . . 109.9 ?
    H16A C16 H16B . . 108.3 ?
    C17 O3 C16 . . 111.16(14) ?
    C17 O3 K1 . . 115.90(10) ?
    C16 O3 K1 . . 115.05(10) ?
    O3 C17 C18 . . 109.59(15) ?
    O3 C17 H17A . . 109.8 ?
    C18 C17 H17A . . 109.8 ?
    O3 C17 H17B . . 109.8 ?
    C18 C17 H17B . . 109.8 ?
    H17A C17 H17B . . 108.2 ?
    O4 C18 C17 . . 109.76(15) ?
    O4 C18 H18A . . 109.7 ?
    C17 C18 H18A . . 109.7 ?
    O4 C18 H18B . . 109.7 ?
    C17 C18 H18B . . 109.7 ?
    H18A C18 H18B . . 108.2 ?
    C19 O4 C18 . . 110.83(14) ?
    C19 O4 K1 . . 115.38(11) ?
    C18 O4 K1 . . 115.08(10) ?
    O4 C19 C20 . . 109.88(16) ?
    O4 C19 H19A . . 109.7 ?
    C20 C19 H19A . . 109.7 ?
    O4 C19 H19B . . 109.7 ?
    C20 C19 H19B . . 109.7 ?
    H19A C19 H19B . . 108.2 ?
    N2 C20 C19 . . 113.58(16) ?
    N2 C20 H20A . . 108.8 ?
    C19 C20 H20A . . 108.8 ?
    N2 C20 H20B . . 108.8 ?
    C19 C20 H20B . . 108.8 ?
    H20A C20 H20B . . 107.7 ?
    N1 C21 C22 . . 117.2(11) ?
    N1 C21 H21A . . 108.0 ?
    C22 C21 H21A . . 108.0 ?
    N1 C21 H21B . . 108.0 ?
    C22 C21 H21B . . 108.0 ?
    H21A C21 H21B . . 107.2 ?
    O5 C22 C21 . . 108.7(11) ?
    O5 C22 H22A . . 110.0 ?
    C21 C22 H22A . . 110.0 ?
    O5 C22 H22B . . 110.0 ?
    C21 C22 H22B . . 110.0 ?
    H22A C22 H22B . . 108.3 ?
    C22 O5 C23 . . 111.2(8) ?
    C22 O5 K1 . . 115.6(7) ?
    C23 O5 K1 . . 116.3(5) ?
    O5 C23 C24 . . 108.2(7) ?
    O5 C23 H23A . . 110.1 ?
    C24 C23 H23A . . 110.1 ?
    O5 C23 H23B . . 110.1 ?
    C24 C23 H23B . . 110.1 ?
    H23A C23 H23B . . 108.4 ?
    O6 C24 C23 . . 110.1(4) ?
    O6 C24 H24A . . 109.6 ?
    C23 C24 H24A . . 109.6 ?
    O6 C24 H24B . . 109.6 ?
    C23 C24 H24B . . 109.6 ?
    H24A C24 H24B . . 108.1 ?
    C25 O6 C24 . . 109.1(5) ?
    C25 O6 K1 . . 116.7(5) ?
    C24 O6 K1 . . 115.2(2) ?
    O6 C25 C26 . . 108.1(10) ?
    O6 C25 H25A . . 110.1 ?
    C26 C25 H25A . . 110.1 ?
    O6 C25 H25B . . 110.1 ?
    C26 C25 H25B . . 110.1 ?
    H25A C25 H25B . . 108.4 ?
    N2 C26 C25 . . 110.7(8) ?
    N2 C26 H26A . . 109.5 ?
    C25 C26 H26A . . 109.5 ?
    N2 C26 H26B . . 109.5 ?
    C25 C26 H26B . . 109.5 ?
    H26A C26 H26B . . 108.1 ?
    N1 C21' C22' . . 112.7(15) ?
    N1 C21' H21C . . 109.1 ?
    C22' C21' H21C . . 109.1 ?
    N1 C21' H21D . . 109.1 ?
    C22' C21' H21D . . 109.1 ?
    H21C C21' H21D . . 107.8 ?
    O5' C22' C21' . . 110.5(14) ?
    O5' C22' H22C . . 109.6 ?
    C21' C22' H22C . . 109.6 ?
    O5' C22' H22D . . 109.6 ?
    C21' C22' H22D . . 109.6 ?
    H22C C22' H22D . . 108.1 ?
    C22' O5' C23' . . 113.6(11) ?
    C22' O5' K1 . . 126.1(10) ?
    C23' O5' K1 . . 116.0(6) ?
    O5' C23' C24' . . 111.0(9) ?
    O5' C23' H23C . . 109.4 ?
    C24' C23' H23C . . 109.4 ?
    O5' C23' H23D . . 109.4 ?
    C24' C23' H23D . . 109.4 ?
    H23C C23' H23D . . 108.0 ?
    O6' C24' C23' . . 108.8(6) ?
    O6' C24' K1 . . 57.7(2) ?
    C23' C24' K1 . . 87.2(5) ?
    O6' C24' H24C . . 109.9 ?
    C23' C24' H24C . . 109.9 ?
    K1 C24' H24C . . 162.1 ?
    O6' C24' H24D . . 109.9 ?
    C23' C24' H24D . . 109.9 ?
    K1 C24' H24D . . 68.5 ?
    H24C C24' H24D . . 108.3 ?
    C24' O6' C25' . . 116.0(6) ?
    C24' O6' K1 . . 97.3(3) ?
    C25' O6' K1 . . 115.8(7) ?
    O6' C25' C26' . . 114.2(13) ?
    O6' C25' H25C . . 108.7 ?
    C26' C25' H25C . . 108.7 ?
    O6' C25' H25D . . 108.7 ?
    C26' C25' H25D . . 108.7 ?
    H25C C25' H25D . . 107.6 ?
    N2 C26' C25' . . 117.8(11) ?
    N2 C26' H26C . . 107.9 ?
    C25' C26' H26C . . 107.9 ?
    N2 C26' H26D . . 107.9 ?
    C25' C26' H26D . . 107.9 ?
    H26C C26' H26D . . 107.2 ?
    C14 N2 C20 . . 110.02(16) ?
    C14 N2 C26 . . 104.9(5) ?
    C20 N2 C26 . . 111.0(8) ?
    C14 N2 C26' . . 116.5(7) ?
    C20 N2 C26' . . 107.3(11) ?
    C14 N2 K1 . . 108.69(11) ?
    C20 N2 K1 . . 109.94(11) ?
    C26 N2 K1 . . 112.2(6) ?
    C26' N2 K1 . . 104.2(8) ?
loop_
    _geom_torsion_atom_site_label_1
    _geom_torsion_atom_site_label_2
    _geom_torsion_atom_site_label_3
    _geom_torsion_atom_site_label_4
    _geom_torsion_site_symmetry_1
    _geom_torsion_site_symmetry_2
    _geom_torsion_site_symmetry_3
    _geom_torsion_site_symmetry_4
    _geom_torsion
    _geom_torsion_publ_flag
    C5 Co1 C1 C2 . . . . -94.34(15) ?
    C8 Co1 C1 C2 . . . . 94.75(16) ?
    C3 Co1 C1 C2 . . . . 2.2(2) ?
    C4 Co1 C1 C2 . . . . 2.3(6) ?
    C7 Co1 C1 C2 . . . . 134.88(16) ?
    C6 Co1 C1 C2 . . . . -134.65(15) ?
    C5 Co1 C2 C1 . . . . 87.43(16) ?
    C8 Co1 C2 C1 . . . . -86.51(16) ?
    C3 Co1 C2 C1 . . . . -178.28(16) ?
    C4 Co1 C2 C1 . . . . -179.46(15) ?
    C7 Co1 C2 C1 . . . . -55.39(18) ?
    C6 Co1 C2 C1 . . . . 54.58(18) ?
    C1 Co1 C3 C4 . . . . 179.97(15) ?
    C5 Co1 C3 C4 . . . . -84.93(16) ?
    C8 Co1 C3 C4 . . . . 88.20(16) ?
    C2 Co1 C3 C4 . . . . -178.58(16) ?
    C7 Co1 C3 C4 . . . . 56.20(18) ?
    C6 Co1 C3 C4 . . . . -53.70(18) ?
    C1 Co1 C4 C3 . . . . -0.1(6) ?
    C5 Co1 C4 C3 . . . . 96.65(15) ?
    C8 Co1 C4 C3 . . . . -92.54(15) ?
    C2 Co1 C4 C3 . . . . 1.8(2) ?
    C7 Co1 C4 C3 . . . . -132.79(15) ?
    C6 Co1 C4 C3 . . . . 136.74(15) ?
    C1 Co1 C5 C6 . . . . -92.86(16) ?
    C8 Co1 C5 C6 . . . . 5.7(7) ?
    C3 Co1 C5 C6 . . . . 137.23(15) ?
    C2 Co1 C5 C6 . . . . -133.02(16) ?
    C4 Co1 C5 C6 . . . . 97.29(16) ?
    C7 Co1 C5 C6 . . . . 4.0(2) ?
    C1 Co1 C6 C5 . . . . 88.57(16) ?
    C8 Co1 C6 C5 . . . . -178.81(16) ?
    C3 Co1 C6 C5 . . . . -53.05(18) ?
    C2 Co1 C6 C5 . . . . 56.79(18) ?
    C4 Co1 C6 C5 . . . . -84.46(16) ?
    C7 Co1 C6 C5 . . . . -176.99(16) ?
    C1 Co1 C7 C8 . . . . -85.10(17) ?
    C5 Co1 C7 C8 . . . . 179.58(16) ?
    C3 Co1 C7 C8 . . . . 54.97(19) ?
    C2 Co1 C7 C8 . . . . -52.91(19) ?
    C4 Co1 C7 C8 . . . . 87.38(17) ?
    C6 Co1 C7 C8 . . . . -177.86(17) ?
    C1 Co1 C8 C7 . . . . 96.59(17) ?
    C5 Co1 C8 C7 . . . . -2.0(8) ?
    C3 Co1 C8 C7 . . . . -133.72(17) ?
    C2 Co1 C8 C7 . . . . 136.70(17) ?
    C4 Co1 C8 C7 . . . . -93.61(17) ?
    C6 Co1 C8 C7 . . . . 2.8(2) ?
    O5' K1 N1 C15 . . . . 141.1(2) ?
    O1 K1 N1 C15 . . . . -105.27(13) ?
    O6' K1 N1 C15 . . . . 125.90(14) ?
    O2 K1 N1 C15 . . . . -98.74(12) ?
    O5 K1 N1 C15 . . . . 131.10(17) ?
    O4 K1 N1 C15 . . . . 19.55(13) ?
    O6 K1 N1 C15 . . . . 141.63(13) ?
    O3 K1 N1 C15 . . . . 9.80(11) ?
    N2 K1 N1 C15 . . . . 84(2) ?
    C24' K1 N1 C15 . . . . 149.41(14) ?
    O5' K1 N1 C21' . . . . 17.4(10) ?
    O1 K1 N1 C21' . . . . 131.0(10) ?
    O6' K1 N1 C21' . . . . 2.2(10) ?
    O2 K1 N1 C21' . . . . 137.6(10) ?
    O5 K1 N1 C21' . . . . 7.4(10) ?
    O4 K1 N1 C21' . . . . -104.1(10) ?
    O6 K1 N1 C21' . . . . 17.9(10) ?
    O3 K1 N1 C21' . . . . -113.9(10) ?
    N2 K1 N1 C21' . . . . -39(3) ?
    C24' K1 N1 C21' . . . . 25.7(10) ?
    O5' K1 N1 C21 . . . . 24.8(7) ?
    O1 K1 N1 C21 . . . . 138.4(7) ?
    O6' K1 N1 C21 . . . . 9.6(7) ?
    O2 K1 N1 C21 . . . . 144.9(7) ?
    O5 K1 N1 C21 . . . . 14.8(7) ?
    O4 K1 N1 C21 . . . . -96.8(7) ?
    O6 K1 N1 C21 . . . . 25.3(7) ?
    O3 K1 N1 C21 . . . . -106.5(7) ?
    N2 K1 N1 C21 . . . . -32(2) ?
    C24' K1 N1 C21 . . . . 33.1(7) ?
    O5' K1 N1 C9 . . . . -97.22(19) ?
    O1 K1 N1 C9 . . . . 16.42(11) ?
    O6' K1 N1 C9 . . . . -112.41(14) ?
    O2 K1 N1 C9 . . . . 22.94(13) ?
    O5 K1 N1 C9 . . . . -107.22(17) ?
    O4 K1 N1 C9 . . . . 141.23(11) ?
    O6 K1 N1 C9 . . . . -96.68(13) ?
    O3 K1 N1 C9 . . . . 131.49(13) ?
    N2 K1 N1 C9 . . . . -154(2) ?
    C24' K1 N1 C9 . . . . -88.90(14) ?
    C15 N1 C9 C10 . . . . 74.3(2) ?
    C21' N1 C9 C10 . . . . -166.1(8) ?
    C21 N1 C9 C10 . . . . -163.9(6) ?
    K1 N1 C9 C10 . . . . -47.21(18) ?
    N1 C9 C10 O1 . . . . 62.7(2) ?
    C9 C10 O1 C11 . . . . 170.04(16) ?
    C9 C10 O1 K1 . . . . -44.9(2) ?
    O5' K1 O1 C10 . . . . 67.5(2) ?
    O6' K1 O1 C10 . . . . 113.59(17) ?
    O2 K1 O1 C10 . . . . -157.85(15) ?
    O5 K1 O1 C10 . . . . 64.40(19) ?
    O4 K1 O1 C10 . . . . -88.23(14) ?
    O6 K1 O1 C10 . . . . 124.81(15) ?
    O3 K1 O1 C10 . . . . -36.68(14) ?
    N1 K1 O1 C10 . . . . 15.61(13) ?
    N2 K1 O1 C10 . . . . -164.61(13) ?
    C24' K1 O1 C10 . . . . 110.63(16) ?
    O5' K1 O1 C11 . . . . -148.9(2) ?
    O6' K1 O1 C11 . . . . -102.79(16) ?
    O2 K1 O1 C11 . . . . -14.23(12) ?
    O5 K1 O1 C11 . . . . -151.98(18) ?
    O4 K1 O1 C11 . . . . 55.39(14) ?
    O6 K1 O1 C11 . . . . -91.56(14) ?
    O3 K1 O1 C11 . . . . 106.94(12) ?
    N1 K1 O1 C11 . . . . 159.24(14) ?
    N2 K1 O1 C11 . . . . -20.99(14) ?
    C24' K1 O1 C11 . . . . -105.75(15) ?
    C10 O1 C11 C12 . . . . -168.94(17) ?
    K1 O1 C11 C12 . . . . 44.87(19) ?
    O1 C11 C12 O2 . . . . -63.1(2) ?
    C11 C12 O2 C13 . . . . -179.82(17) ?
    C11 C12 O2 K1 . . . . 50.57(19) ?
    O5' K1 O2 C12 . . . . 46.6(2) ?
    O1 K1 O2 C12 . . . . -19.64(12) ?
    O6' K1 O2 C12 . . . . 111.45(14) ?
    O5 K1 O2 C12 . . . . 54.0(2) ?
    O4 K1 O2 C12 . . . . -155.39(12) ?
    O6 K1 O2 C12 . . . . 104.87(13) ?
    O3 K1 O2 C12 . . . . -97.02(12) ?
    N1 K1 O2 C12 . . . . -26.21(13) ?
    N2 K1 O2 C12 . . . . 153.72(13) ?
    C24' K1 O2 C12 . . . . 87.09(15) ?
    O5' K1 O2 C13 . . . . -81.8(2) ?
    O1 K1 O2 C13 . . . . -147.97(13) ?
    O6' K1 O2 C13 . . . . -16.88(15) ?
    O5 K1 O2 C13 . . . . -74.3(2) ?
    O4 K1 O2 C13 . . . . 76.27(13) ?
    O6 K1 O2 C13 . . . . -23.46(14) ?
    O3 K1 O2 C13 . . . . 134.64(12) ?
    N1 K1 O2 C13 . . . . -154.55(12) ?
    N2 K1 O2 C13 . . . . 25.38(12) ?
    C24' K1 O2 C13 . . . . -41.25(15) ?
    C12 O2 C13 C14 . . . . 172.92(17) ?
    K1 O2 C13 C14 . . . . -57.19(19) ?
    O2 C13 C14 N2 . . . . 67.6(2) ?
    C21' N1 C15 C16 . . . . 82.6(9) ?
    C21 N1 C15 C16 . . . . 73.3(7) ?
    C9 N1 C15 C16 . . . . -161.52(17) ?
    K1 N1 C15 C16 . . . . -41.33(19) ?
    N1 C15 C16 O3 . . . . 64.8(2) ?
    C15 C16 O3 C17 . . . . 172.92(15) ?
    C15 C16 O3 K1 . . . . -52.83(18) ?
    O5' K1 O3 C17 . . . . 113.19(17) ?
    O1 K1 O3 C17 . . . . -152.93(12) ?
    O6' K1 O3 C17 . . . . 52.14(15) ?
    O2 K1 O3 C17 . . . . -95.13(12) ?
    O5 K1 O3 C17 . . . . 104.59(15) ?
    O4 K1 O3 C17 . . . . -15.30(11) ?
    O6 K1 O3 C17 . . . . 50.80(16) ?
    N1 K1 O3 C17 . . . . 154.78(13) ?
    N2 K1 O3 C17 . . . . -23.96(13) ?
    C24' K1 O3 C17 . . . . 78.64(18) ?
    O5' K1 O3 C16 . . . . -18.86(18) ?
    O1 K1 O3 C16 . . . . 75.01(12) ?
    O6' K1 O3 C16 . . . . -79.91(15) ?
    O2 K1 O3 C16 . . . . 132.81(11) ?
    O5 K1 O3 C16 . . . . -27.46(15) ?
    O4 K1 O3 C16 . . . . -147.35(13) ?
    O6 K1 O3 C16 . . . . -81.25(15) ?
    N1 K1 O3 C16 . . . . 22.73(11) ?
    N2 K1 O3 C16 . . . . -156.01(11) ?
    C24' K1 O3 C16 . . . . -53.42(18) ?
    C16 O3 C17 C18 . . . . 179.74(15) ?
    K1 O3 C17 C18 . . . . 45.90(17) ?
    O3 C17 C18 O4 . . . . -63.4(2) ?
    C17 C18 O4 C19 . . . . -177.62(16) ?
    C17 C18 O4 K1 . . . . 49.20(18) ?
    O5' K1 O4 C19 . . . . 128.3(3) ?
    O1 K1 O4 C19 . . . . -84.10(12) ?
    O6' K1 O4 C19 . . . . 80.62(14) ?
    O2 K1 O4 C19 . . . . -29.43(12) ?
    O5 K1 O4 C19 . . . . 127.49(19) ?
    O6 K1 O4 C19 . . . . 68.32(13) ?
    O3 K1 O4 C19 . . . . -149.41(13) ?
    N1 K1 O4 C19 . . . . -159.29(11) ?
    N2 K1 O4 C19 . . . . 21.90(11) ?
    C24' K1 O4 C19 . . . . 76.26(15) ?
    O5' K1 O4 C18 . . . . -100.7(3) ?
    O1 K1 O4 C18 . . . . 46.94(13) ?
    O6' K1 O4 C18 . . . . -148.34(14) ?
    O2 K1 O4 C18 . . . . 101.61(12) ?
    O5 K1 O4 C18 . . . . -101.47(19) ?
    O6 K1 O4 C18 . . . . -160.64(13) ?
    O3 K1 O4 C18 . . . . -18.37(11) ?
    N1 K1 O4 C18 . . . . -28.25(13) ?
    N2 K1 O4 C18 . . . . 152.94(13) ?
    C24' K1 O4 C18 . . . . -152.70(14) ?
    C18 O4 C19 C20 . . . . 174.28(16) ?
    K1 O4 C19 C20 . . . . -52.68(18) ?
    O4 C19 C20 N2 . . . . 65.2(2) ?
    C15 N1 C21 C22 . . . . -166.3(9) ?
    C9 N1 C21 C22 . . . . 70.3(12) ?
    K1 N1 C21 C22 . . . . -48.2(13) ?
    N1 C21 C22 O5 . . . . 67.7(15) ?
    C21 C22 O5 C23 . . . . 178.2(9) ?
    C21 C22 O5 K1 . . . . -46.3(11) ?
    O5' K1 O5 C22 . . . . -50.1(19) ?
    O1 K1 O5 C22 . . . . -30.7(7) ?
    O6' K1 O5 C22 . . . . -168.8(7) ?
    O2 K1 O5 C22 . . . . -88.5(7) ?
    O4 K1 O5 C22 . . . . 126.0(6) ?
    O6 K1 O5 C22 . . . . -152.4(7) ?
    O3 K1 O5 C22 . . . . 66.0(6) ?
    N1 K1 O5 C22 . . . . 17.0(6) ?
    N2 K1 O5 C22 . . . . -164.0(6) ?
    C24' K1 O5 C22 . . . . -137.5(7) ?
    O5' K1 O5 C23 . . . . 83(2) ?
    O1 K1 O5 C23 . . . . 102.5(4) ?
    O6' K1 O5 C23 . . . . -35.7(4) ?
    O2 K1 O5 C23 . . . . 44.6(5) ?
    O4 K1 O5 C23 . . . . -100.8(4) ?
    O6 K1 O5 C23 . . . . -19.3(4) ?
    O3 K1 O5 C23 . . . . -160.8(4) ?
    N1 K1 O5 C23 . . . . 150.2(5) ?
    N2 K1 O5 C23 . . . . -30.8(5) ?
    C24' K1 O5 C23 . . . . -4.4(4) ?
    C22 O5 C23 C24 . . . . -174.9(7) ?
    K1 O5 C23 C24 . . . . 50.0(6) ?
    O5 C23 C24 O6 . . . . -63.4(6) ?
    C23 C24 O6 C25 . . . . 179.7(6) ?
    C23 C24 O6 K1 . . . . 46.1(5) ?
    O5' K1 O6 C25 . . . . -155.0(4) ?
    O1 K1 O6 C25 . . . . 131.8(4) ?
    O6' K1 O6 C25 . . . . -81.1(6) ?
    O2 K1 O6 C25 . . . . 73.7(4) ?
    O5 K1 O6 C25 . . . . -144.7(4) ?
    O4 K1 O6 C25 . . . . -24.1(4) ?
    O3 K1 O6 C25 . . . . -76.8(4) ?
    N1 K1 O6 C25 . . . . -155.5(4) ?
    N2 K1 O6 C25 . . . . 23.3(4) ?
    C24' K1 O6 C25 . . . . 179.5(5) ?
    O5' K1 O6 C24 . . . . -25.0(3) ?
    O1 K1 O6 C24 . . . . -98.2(2) ?
    O6' K1 O6 C24 . . . . 48.8(4) ?
    O2 K1 O6 C24 . . . . -156.3(2) ?
    O5 K1 O6 C24 . . . . -14.7(2) ?
    O4 K1 O6 C24 . . . . 105.9(2) ?
    O3 K1 O6 C24 . . . . 53.2(3) ?
    N1 K1 O6 C24 . . . . -25.6(3) ?
    N2 K1 O6 C24 . . . . 153.3(3) ?
    C24' K1 O6 C24 . . . . -50.5(3) ?
    C24 O6 C25 C26 . . . . 171.8(7) ?
    K1 O6 C25 C26 . . . . -55.4(7) ?
    O6 C25 C26 N2 . . . . 65.9(15) ?
    C15 N1 C21' C22' . . . . -166.0(11) ?
    C9 N1 C21' C22' . . . . 74.3(15) ?
    K1 N1 C21' C22' . . . . -42.5(17) ?
    N1 C21' C22' O5' . . . . 52(2) ?
    C21' C22' O5' C23' . . . . 168.0(13) ?
    C21' C22' O5' K1 . . . . -36.6(17) ?
    O1 K1 O5' C22' . . . . -42.3(10) ?
    O6' K1 O5' C22' . . . . 174.6(10) ?
    O2 K1 O5' C22' . . . . -94.6(10) ?
    O5 K1 O5' C22' . . . . 119(2) ?
    O4 K1 O5' C22' . . . . 114.4(10) ?
    O6 K1 O5' C22' . . . . -168.8(10) ?
    O3 K1 O5' C22' . . . . 53.1(10) ?
    N1 K1 O5' C22' . . . . 10.7(10) ?
    N2 K1 O5' C22' . . . . -170.4(10) ?
    C24' K1 O5' C22' . . . . -157.9(10) ?
    O1 K1 O5' C23' . . . . 112.6(6) ?
    O6' K1 O5' C23' . . . . -30.5(6) ?
    O2 K1 O5' C23' . . . . 60.2(7) ?
    O5 K1 O5' C23' . . . . -86(2) ?
    O4 K1 O5' C23' . . . . -90.8(7) ?
    O6 K1 O5' C23' . . . . -13.9(6) ?
    O3 K1 O5' C23' . . . . -152.1(6) ?
    N1 K1 O5' C23' . . . . 165.6(7) ?
    N2 K1 O5' C23' . . . . -15.5(7) ?
    C24' K1 O5' C23' . . . . -3.1(6) ?
    C22' O5' C23' C24' . . . . 163.2(10) ?
    K1 O5' C23' C24' . . . . 5.2(10) ?
    O5' C23' C24' O6' . . . . 50.6(9) ?
    O5' C23' C24' K1 . . . . -3.9(8) ?
    O5' K1 C24' O6' . . . . -111.7(3) ?
    O1 K1 C24' O6' . . . . 175.0(2) ?
    O2 K1 C24' O6' . . . . 113.3(2) ?
    O5 K1 C24' O6' . . . . -98.6(3) ?
    O4 K1 C24' O6' . . . . 10.4(3) ?
    O6 K1 C24' O6' . . . . 36.3(3) ?
    O3 K1 C24' O6' . . . . -61.1(3) ?
    N1 K1 C24' O6' . . . . -121.7(2) ?
    N2 K1 C24' O6' . . . . 57.2(2) ?
    O5' K1 C24' C23' . . . . 2.6(5) ?
    O1 K1 C24' C23' . . . . -70.7(5) ?
    O6' K1 C24' C23' . . . . 114.3(6) ?
    O2 K1 C24' C23' . . . . -132.4(5) ?
    O5 K1 C24' C23' . . . . 15.7(5) ?
    O4 K1 C24' C23' . . . . 124.7(5) ?
    O6 K1 C24' C23' . . . . 150.6(7) ?
    O3 K1 C24' C23' . . . . 53.2(5) ?
    N1 K1 C24' C23' . . . . -7.4(5) ?
    N2 K1 C24' C23' . . . . 171.6(5) ?
    C23' C24' O6' C25' . . . . 162.5(9) ?
    K1 C24' O6' C25' . . . . -123.5(8) ?
    C23' C24' O6' K1 . . . . -74.0(6) ?
    O5' K1 O6' C24' . . . . 51.1(3) ?
    O1 K1 O6' C24' . . . . -6.6(3) ?
    O2 K1 O6' C24' . . . . -73.3(3) ?
    O5 K1 O6' C24' . . . . 60.7(3) ?
    O4 K1 O6' C24' . . . . -170.6(2) ?
    O6 K1 O6' C24' . . . . -46.7(4) ?
    O3 K1 O6' C24' . . . . 136.8(2) ?
    N1 K1 O6' C24' . . . . 66.4(3) ?
    N2 K1 O6' C24' . . . . -114.4(3) ?
    O5' K1 O6' C25' . . . . 174.7(6) ?
    O1 K1 O6' C25' . . . . 117.0(5) ?
    O2 K1 O6' C25' . . . . 50.3(5) ?
    O5 K1 O6' C25' . . . . -175.7(5) ?
    O4 K1 O6' C25' . . . . -47.0(5) ?
    O6 K1 O6' C25' . . . . 76.9(6) ?
    O3 K1 O6' C25' . . . . -99.6(5) ?
    N1 K1 O6' C25' . . . . -170.0(5) ?
    N2 K1 O6' C25' . . . . 9.1(5) ?
    C24' K1 O6' C25' . . . . 123.6(6) ?
    C24' O6' C25' C26' . . . . 76.4(14) ?
    K1 O6' C25' C26' . . . . -36.8(13) ?
    O6' C25' C26' N2 . . . . 62(2) ?
    C13 C14 N2 C20 . . . . -160.38(17) ?
    C13 C14 N2 C26 . . . . 80.2(8) ?
    C13 C14 N2 C26' . . . . 77.3(12) ?
    C13 C14 N2 K1 . . . . -40.0(2) ?
    C19 C20 N2 C14 . . . . 77.9(2) ?
    C19 C20 N2 C26 . . . . -166.5(5) ?
    C19 C20 N2 C26' . . . . -154.5(6) ?
    C19 C20 N2 K1 . . . . -41.77(19) ?
    C25 C26 N2 C14 . . . . -161.0(10) ?
    C25 C26 N2 C20 . . . . 80.2(13) ?
    C25 C26 N2 K1 . . . . -43.2(15) ?
    C25' C26' N2 C14 . . . . -166.7(14) ?
    C25' C26' N2 C20 . . . . 70(2) ?
    C25' C26' N2 K1 . . . . -47(2) ?
    O5' K1 N2 C14 . . . . 128.55(19) ?
    O1 K1 N2 C14 . . . . 14.46(14) ?
    O6' K1 N2 C14 . . . . 142.81(15) ?
    O2 K1 N2 C14 . . . . 7.78(11) ?
    O5 K1 N2 C14 . . . . 138.41(16) ?
    O4 K1 N2 C14 . . . . -109.89(13) ?
    O6 K1 N2 C14 . . . . 126.87(14) ?
    O3 K1 N2 C14 . . . . -101.34(12) ?
    N1 K1 N2 C14 . . . .  -18E1(3)
                                  ?
    C24' K1 N2 C14 . . . . 119.41(15) ?
    O5' K1 N2 C20 . . . . -110.98(19) ?
    O1 K1 N2 C20 . . . . 134.93(11) ?
    O6' K1 N2 C20 . . . . -96.72(14) ?
    O2 K1 N2 C20 . . . . 128.26(13) ?
    O5 K1 N2 C20 . . . . -101.12(16) ?
    O4 K1 N2 C20 . . . . 10.59(11) ?
    O6 K1 N2 C20 . . . . -112.65(14) ?
    O3 K1 N2 C20 . . . . 19.13(13) ?
    N1 K1 N2 C20 . . . . -55(2) ?
    C24' K1 N2 C20 . . . . -120.12(15) ?
    O5' K1 N2 C26 . . . . 13.0(8) ?
    O1 K1 N2 C26 . . . . -101.1(8) ?
    O6' K1 N2 C26 . . . . 27.3(8) ?
    O2 K1 N2 C26 . . . . -107.7(8) ?
    O5 K1 N2 C26 . . . . 22.9(8) ?
    O4 K1 N2 C26 . . . . 134.6(8) ?
    O6 K1 N2 C26 . . . . 11.4(8) ?
    O3 K1 N2 C26 . . . . 143.1(8) ?
    N1 K1 N2 C26 . . . . 69(2) ?
    C24' K1 N2 C26 . . . . 3.9(8) ?
    O5' K1 N2 C26' . . . . 3.7(10) ?
    O1 K1 N2 C26' . . . . -110.4(10) ?
    O6' K1 N2 C26' . . . . 18.0(10) ?
    O2 K1 N2 C26' . . . . -117.1(10) ?
    O5 K1 N2 C26' . . . . 13.6(10) ?
    O4 K1 N2 C26' . . . . 125.3(10) ?
    O6 K1 N2 C26' . . . . 2.0(10) ?
    O3 K1 N2 C26' . . . . 133.8(10) ?
    N1 K1 N2 C26' . . . . 60(3) ?
    C24' K1 N2 C26' . . . . -5.4(10) ?
loop_
    _geom_hbond_atom_site_label_D
    _geom_hbond_atom_site_label_H
    _geom_hbond_atom_site_label_A
    _geom_hbond_site_symmetry_A
    _geom_hbond_distance_DH
    _geom_hbond_distance_HA
    _geom_hbond_distance_DA
    _geom_hbond_angle_DHA
    _geom_hbond_publ_flag
    C24 H24A O5 3_656 0.99 2.59 3.326(6) 131 yes
data_global
_journal_date_recd_electronic     2012-09-04
_journal_date_accepted     2012-09-06
_journal_name_full     'Acta Crystallographica, Section E'
_journal_year     2012
_journal_volume     68
_journal_issue     10
_journal_page_first     m1257
_journal_page_last     m1258
_journal_paper_category     QM
_journal_paper_doi     10.1107/S1600536812038287
_journal_coeditor_code     SU2495
_publ_contact_author_name     'William W. Brennessel'
_publ_contact_author_address
;
Department of Chemistry
120 Trustee Road
B51 Hutchison Hall
University of Rochester
Rochester
NY 14627
USA
;
_publ_contact_author_email     brennessel@chem.rochester.edu
_publ_contact_author_phone     1-585-273-4715
_publ_section_title
;
(2.2.2-Cryptand)potassium tetrakis(\h^2^-ethylene)cobaltate(-I)
;
loop_
    _publ_author_name
    _publ_author_address
    'Brennessel, William W.'
;
Department of Chemistry
207 Pleasant Street SE
University of Minnesota
Minneapolis, MN 55455
USA
;
    'Ellis, John E.'
;
Department of Chemistry
207 Pleasant Street SE
University of Minnesota
Minneapolis, MN 55455
USA
;
