# Supplementary material for: (2.2.2-Cryptand)potassium tetra­kis­(η2-ethyl­ene)cobaltate(−I)
Source: Acta Crystallogr Sect E Struct Rep Online. 2012 Sep 12;68(Pt 10):m1257–8. doi: 10.1107/S1600536812038287 (PMC3470144; doi:10.1107/S1600536812038287)
Supplement: Supplementary file 2 [file e-68-m1257-Isup2.hkl]

# 
# h,k,l, Fc-squared, Fo-squared, sigma(Fo-squared) and status flag 
# 
data_I
_shelx_title ' 257 in Pbcn' 
_shelx_refln_list_code          4 
_shelx_F_calc_maximum      428.16 
_exptl_crystal_F_000      2528.00 
_reflns_d_resolution_high  0.7696 
 
loop_ 
 _symmetry_equiv_pos_as_xyz 
 'x, y, z' 
 '-x+1/2, -y+1/2, z+1/2' 
 '-x, y, -z+1/2' 
 'x+1/2, -y+1/2, -z' 
 '-x, -y, -z' 
 'x-1/2, y-1/2, -z-1/2' 
 'x, -y, z-1/2' 
 '-x-1/2, y-1/2, z' 
 
_cell_length_a    25.8364 
_cell_length_b    10.4820 
_cell_length_c    22.5442 
_cell_angle_alpha  90.000 
_cell_angle_beta   90.000 
_cell_angle_gamma  90.000 
 
_shelx_F_squared_multiplier     1.000 
 
loop_ 
 _refln_index_h 
 _refln_index_k 
 _refln_index_l 
 _refln_F_squared_calc 
 _refln_F_squared_meas 
 _refln_F_squared_sigma 
 _refln_observed_status 
   2   0   0     1599.63     1513.58     32.35 o 
   4   0   0   127179.65   128440.02   2221.54 o 
   6   0   0     2005.34     1995.08     72.90 o 
   8   0   0    55565.12    54780.88    948.32 o 
  10   0   0    10181.74    10315.90    261.82 o 
  12   0   0    26577.43    25854.44    460.67 o 
  14   0   0      584.71      615.26     43.91 o 
  16   0   0    22873.10    22733.66    527.25 o 
  18   0   0     5191.86     5106.85    176.21 o 
  20   0   0    21736.89    20664.50    381.65 o 
  22   0   0      282.75      496.27     76.29 o 
  24   0   0    10482.68    10485.33    384.98 o 
  26   0   0      987.57      950.07    127.24 o 
  28   0   0     9037.31     8402.22    299.93 o 
  30   0   0       25.16       29.49    136.33 o 
  32   0   0      838.80      791.11    163.79 o 
   1   1   0     2721.49     2426.33     35.21 o 
   3   1   0    26803.07    27324.91    305.25 o 
   5   1   0    50171.21    50224.82    601.09 o 
   7   1   0      153.91      147.69     20.80 o 
   9   1   0      353.30      315.15     23.21 o 
  11   1   0    11317.20    10578.18    140.39 o 
  13   1   0      441.46      489.08     41.82 o 
  15   1   0    19218.49    18339.87    236.97 o 
  17   1   0      270.30      263.61     36.27 o 
  19   1   0     8530.28     8114.20    137.61 o 
  21   1   0      627.29      630.37     57.51 o 
  23   1   0     4817.48     4709.58    111.91 o 
  25   1   0      399.99      455.80     74.47 o 
  27   1   0     3512.68     3269.01    110.74 o 
  29   1   0      104.60       42.54     97.35 o 
  31   1   0     4216.69     4401.44    175.13 o 
  33   1   0      459.72      383.66    158.31 o 
   0   2   0    86084.98    89969.80   2635.97 o 
   2   2   0      554.16      560.08     22.15 o 
   4   2   0   177312.34   180520.59   1957.28 o 
   6   2   0    28314.30    28533.12    315.55 o 
   8   2   0    12460.14    12349.47    158.45 o 
  10   2   0     8244.58     8526.14    115.98 o 
  12   2   0    23145.95    22949.51    287.17 o 
  14   2   0      105.23       72.99     28.32 o 
  16   2   0    11686.27    11206.42    176.65 o 
  18   2   0     1011.00     1079.87     58.69 o 
  20   2   0    15239.25    14618.39    590.98 o 
  22   2   0     8809.31     8432.26    430.24 o 
  24   2   0     7051.12     6981.89    176.03 o 
  26   2   0     1133.98     1105.65     92.13 o 
  28   2   0       10.78       29.78     75.28 o 
  30   2   0      450.08      235.88    117.60 o 
  32   2   0      336.65      413.95    122.08 o 
   1   3   0     9999.69    10183.89    137.71 o 
   3   3   0       30.86       24.28     21.16 o 
   5   3   0     9401.30     9496.80    129.85 o 
   7   3   0     2380.77     2215.09     56.41 o 
   9   3   0    17770.84    17451.06    199.93 o 
  11   3   0    29256.20    29396.11    363.08 o 
  13   3   0    13174.50    13509.96    211.37 o 
  15   3   0    28141.21    26592.29    335.46 o 
  17   3   0      593.41      687.35     55.41 o 
  19   3   0     9395.58     9223.89    167.59 o 
  21   3   0     5907.29     5534.14    124.10 o 
  23   3   0      529.15      731.90     77.90 o 
  25   3   0       20.61       23.16    120.85 o 
  27   3   0     4044.31     4041.27    140.97 o 
  29   3   0     1500.51     1323.28     99.74 o 
  31   3   0      597.11      516.94    122.98 o 
   0   4   0     3637.45     3722.61     95.97 o 
   2   4   0     1560.94     1706.22     45.47 o 
   4   4   0      890.77      905.04     37.48 o 
   6   4   0     7517.54     7223.64    107.39 o 
   8   4   0    12460.50    12357.49    169.34 o 
  10   4   0     5686.50     5623.42    110.25 o 
  12   4   0       15.73       55.68     27.86 o 
  14   4   0     5118.74     5146.91    107.82 o 
  16   4   0    10768.74    11008.25    188.43 o 
  18   4   0     3935.46     3905.24    101.43 o 
  20   4   0     1764.19     1925.09    127.25 o 
  22   4   0     7361.28     7426.07    153.78 o 
  24   4   0      345.59      469.24    303.09 o 
  26   4   0     3884.80     3990.56    147.17 o 
  28   4   0      105.64       34.62     88.64 o 
  30   4   0     2604.54     2549.41    129.92 o 
  32   4   0      235.13      207.21    134.22 o 
   1   5   0    10802.23    10792.78    154.77 o 
   3   5   0    10103.80     9703.20    142.06 o 
   5   5   0    33778.10    33323.00    424.71 o 
   7   5   0     1442.95     1319.18     46.38 o 
   9   5   0    23017.10    23287.17    305.48 o 
  11   5   0     2569.42     2375.52     60.76 o 
  13   5   0     8403.16     8424.78    217.36 o 
  15   5   0      153.68      105.39     51.21 o 
  17   5   0        7.60       -4.95     52.77 o 
  19   5   0     1846.89     1956.83     78.35 o 
  21   5   0      193.64      228.83     63.81 o 
  23   5   0      234.24      395.54     76.34 o 
  25   5   0     3208.28     3306.55    132.14 o 
  27   5   0       15.88       26.42    106.93 o 
  29   5   0     2694.97     2572.42    126.91 o 
  31   5   0      308.09      708.44    204.96 o 
   0   6   0     5565.25     5512.34    170.83 o 
   2   6   0        0.42      -32.51     34.39 o 
   4   6   0     1875.06     1848.92     57.61 o 
   6   6   0     1833.46     1897.10     58.65 o 
   8   6   0     6523.11     6428.84    109.87 o 
  10   6   0      526.35      637.73     49.03 o 
  12   6   0     2216.64     2195.50     77.22 o 
  14   6   0     3503.24     3551.62     98.22 o 
  16   6   0        3.82      -45.50     56.96 o 
  18   6   0     1253.79     1102.53     75.25 o 
  20   6   0      540.94      476.60     65.55 o 
  22   6   0     2781.81     2780.86    247.15 o 
  24   6   0      354.81      462.92     85.80 o 
  26   6   0     2854.39     2865.10    163.32 o 
  28   6   0     1255.74     1477.45    139.31 o 
  30   6   0      630.73      642.34    139.36 o 
   1   7   0      972.92      882.88     69.89 o 
   3   7   0      780.86      764.81     53.19 o 
   5   7   0     4703.22     4486.67    139.14 o 
   7   7   0     1177.77     1159.49     56.71 o 
   9   7   0     1102.67      985.69     57.62 o 
  11   7   0     2876.39     2894.49     89.86 o 
  13   7   0      207.24       60.20     68.81 o 
  15   7   0     2637.53     2308.50    138.57 o 
  17   7   0       14.54        6.83     73.19 o 
  19   7   0       13.60       17.11     67.47 o 
  21   7   0     1067.03     1015.63     87.78 o 
  23   7   0      118.83      144.65    143.22 o 
  25   7   0       57.44       20.80    105.46 o 
  27   7   0      242.38       49.12    117.49 o 
   0   8   0      156.29        6.48     72.08 o 
   2   8   0       96.01       98.21     60.19 o 
   4   8   0     4327.66     4296.04     97.51 o 
   6   8   0      138.69       94.66     71.13 o 
   8   8   0      472.13      510.95     59.68 o 
  10   8   0      352.68      348.53     63.50 o 
  12   8   0       14.37       -4.99     62.01 o 
  14   8   0       50.85      -18.44     64.69 o 
  16   8   0     1319.27     1266.21    107.32 o 
  18   8   0        1.91       45.51     81.22 o 
  20   8   0      127.84      166.46     81.96 o 
  22   8   0      141.19       86.97     84.85 o 
  24   8   0      635.87      745.28    107.98 o 
  26   8   0        1.82       62.29    164.99 o 
   1   9   0     2328.79     2356.07     83.93 o 
   3   9   0      876.62      736.18     67.85 o 
   5   9   0     5050.96     4560.71    107.07 o 
   7   9   0      495.15      508.98     69.37 o 
   9   9   0     2805.37     2767.30     94.74 o 
  11   9   0       11.69       58.28     72.88 o 
  13   9   0        1.32       19.25     80.41 o 
  15   9   0        3.74      -19.01     84.66 o 
  17   9   0     3978.27     4253.69    133.24 o 
  19   9   0      149.69       -1.55     84.90 o 
  21   9   0      252.97      407.79    142.95 o 
  23   9   0       93.98      303.37    155.80 o 
  25   9   0        3.39     -135.59    232.23 o 
   0  10   0     3360.64     3561.19    256.25 o 
   2  10   0      513.24      618.63     66.86 o 
   4  10   0      378.67      494.25     76.12 o 
   6  10   0        7.44        7.98     65.74 o 
   8  10   0     1758.27     1784.10    104.33 o 
  10  10   0      258.89      179.17     79.96 o 
  12  10   0      464.56      536.89     88.07 o 
  14  10   0       41.23      -44.58    111.76 o 
  16  10   0      690.19      667.20    130.56 o 
  18  10   0      454.64      503.66    181.59 o 
  20  10   0      275.71      -84.30    143.04 o 
  22  10   0      335.76      551.05    169.06 o 
   1  11   0      512.44      410.44     80.38 o 
   3  11   0     1999.89     1997.28    237.43 o 
   5  11   0       75.41      -71.84     89.28 o 
   7  11   0     4752.28     4821.35    195.99 o 
   9  11   0     2743.73     2654.69    122.65 o 
  11  11   0      344.63      495.32     99.65 o 
  13  11   0     2740.48     2781.11    179.71 o 
  15  11   0      337.19      235.11    190.96 o 
  17  11   0      293.92      391.92    161.65 o 
  19  11   0      238.81      238.79    329.80 o 
   0  12   0       14.67     -186.04    186.04 o 
   2  12   0       43.96       92.43    111.29 o 
   4  12   0       11.30       51.70     85.27 o 
   6  12   0        0.43      -67.00     97.43 o 
   8  12   0      117.95      -11.03    138.98 o 
  10  12   0        0.08     -141.40    141.40 o 
  12  12   0      254.42      265.75    141.21 o 
  14  12   0       95.72      101.94    323.40 o 
   1  13   0       58.91      -31.63     96.48 o 
   3  13   0       22.42      -57.60    142.76 o 
   5  13   0      511.39      487.23    155.88 o 
   7  13   0      250.03      185.34    155.53 o 
   9  13   0      126.59        3.52    199.03 o 
   1   1   1     8294.47     8642.63     66.08 o 
   2   1   1    11374.12    11743.76    103.58 o 
   3   1   1    13031.00    13162.77    110.14 o 
   4   1   1     7314.84     7322.89     64.05 o 
   5   1   1    42412.69    43640.23    373.82 o 
   6   1   1        9.06       -8.24      9.67 o 
   7   1   1        0.12       -7.70     11.80 o 
   8   1   1     8437.11     8655.22     81.29 o 
   9   1   1    23496.82    23621.06    223.40 o 
  10   1   1     4055.68     3952.50     47.83 o 
  11   1   1       16.26       18.22     14.79 o 
  12   1   1      722.18      763.77     22.77 o 
  13   1   1     3479.33     3416.29     43.30 o 
  14   1   1     1880.70     1927.12     33.22 o 
  15   1   1      423.57      387.20     20.54 o 
  16   1   1     1051.66     1042.60     29.02 o 
  17   1   1     1016.01      998.65     34.07 o 
  18   1   1      556.70      579.72     29.68 o 
  19   1   1      205.45      222.40     30.58 o 
  20   1   1        9.30       -1.06     30.19 o 
  21   1   1      398.54      498.24     36.43 o 
  22   1   1      526.45      628.86     43.78 o 
  23   1   1      362.20      308.47     46.72 o 
  24   1   1      167.25      154.53     47.02 o 
  25   1   1     1104.13      918.43     54.20 o 
  26   1   1      790.66      748.62     55.58 o 
  27   1   1       15.80       28.20     52.26 o 
  28   1   1       18.64        3.11     69.81 o 
  29   1   1      463.74      425.03     71.74 o 
  30   1   1        9.51       68.88     70.26 o 
  31   1   1      118.23       15.73     74.91 o 
  32   1   1        0.33      -34.57     81.34 o 
  33   1   1      367.48      382.38     91.91 o 
   0   2   1     8884.30     8797.04    116.51 o 
   1   2   1     1508.52     1611.59     21.50 o 
   2   2   1    21011.34    21647.03    179.54 o 
   3   2   1    29638.54    29674.23    230.06 o 
   4   2   1     4649.41     4785.29     45.71 o 
   5   2   1    18660.42    18184.10    153.20 o 
   6   2   1      402.98      515.01     14.46 o 
   7   2   1     4289.78     4300.46     43.15 o 
   8   2   1     1870.19     1875.66     25.05 o 
   9   2   1      106.22      100.25     13.62 o 
  10   2   1     7478.06     7389.76     70.85 o 
  11   2   1        0.10       -3.95     16.27 o 
  12   2   1     9714.37     9682.77     93.40 o 
  13   2   1     1104.11     1131.12     27.71 o 
  14   2   1      955.29      869.20     38.66 o 
  15   2   1       32.67       31.29     21.68 o 
  16   2   1     6559.63     6501.43     72.93 o 
  17   2   1     4771.32     4519.34     58.13 o 
  18   2   1     1535.71     1466.49     37.28 o 
  19   2   1     2342.63     2319.64     49.17 o 
  20   2   1     1151.52     1104.32     59.15 o 
  21   2   1     3563.92     3536.44     82.21 o 
  22   2   1     6183.37     5770.61    159.62 o 
  23   2   1     1603.19     1655.40     61.00 o 
  24   2   1      105.38       15.01     46.15 o 
  25   2   1      548.88      648.07     58.28 o 
  26   2   1      367.43      451.29     58.42 o 
  27   2   1      216.59      172.07     53.08 o 
  28   2   1       63.07      153.30     60.89 o 
  29   2   1     2725.15     2659.92     82.14 o 
  30   2   1      424.07      403.55     79.98 o 
  31   2   1      158.41      215.02     80.71 o 
  32   2   1       15.90      -23.77     79.50 o 
  33   2   1      373.85      361.87    107.88 o 
   1   3   1     5040.23     4944.92     53.68 o 
   2   3   1    34290.27    34136.59    300.19 o 
   3   3   1     4742.04     4902.73     49.79 o 
   4   3   1    10804.49    10929.63     97.06 o 
   5   3   1    10071.30    10294.41     92.13 o 
   6   3   1     9045.88     9166.54     83.27 o 
   7   3   1     2111.81     2258.50     30.04 o 
   8   3   1      737.73      758.76     21.18 o 
   9   3   1     1107.73     1029.03     22.00 o 
  10   3   1     3746.40     3660.11     49.52 o 
  11   3   1      952.66     1012.11     27.88 o 
  12   3   1     3830.42     3905.93     47.92 o 
  13   3   1     8823.54     9268.85     92.45 o 
  14   3   1    12967.50    12836.61    122.54 o 
  15   3   1       92.90      104.65     22.78 o 
  16   3   1      104.71      160.12     28.28 o 
  17   3   1     7119.64     6991.23     94.17 o 
  18   3   1     6211.45     6269.20     89.19 o 
  19   3   1      644.93      678.82     41.59 o 
  20   3   1      174.59      213.83     39.07 o 
  21   3   1     5440.68     5350.17     86.10 o 
  22   3   1     3309.55     3437.25     84.72 o 
  23   3   1        9.36        9.03     48.39 o 
  24   3   1       27.82      -14.78     55.33 o 
  25   3   1      457.34      452.43     55.74 o 
  26   3   1      252.59      313.18     56.65 o 
  27   3   1        1.97      100.42     58.41 o 
  28   3   1       39.41      -62.24     74.65 o 
  29   3   1      232.64      246.73     62.38 o 
  30   3   1       45.20       90.06     97.04 o 
  31   3   1      214.27      229.18     71.48 o 
  32   3   1       25.71       55.54     85.72 o 
   0   4   1    12521.35    12704.69    172.60 o 
   1   4   1    18109.72    18392.54    170.02 o 
   2   4   1      231.66      234.34     20.94 o 
   3   4   1    10176.35    10134.34    100.57 o 
   4   4   1     6216.94     6129.53     76.29 o 
   5   4   1     4525.49     4438.14     50.25 o 
   6   4   1       58.67       69.26     16.77 o 
   7   4   1       19.52       36.99     18.45 o 
   8   4   1      228.59      271.36     18.89 o 
   9   4   1    10081.95     9992.37     93.33 o 
  10   4   1     5291.97     5499.69     58.30 o 
  11   4   1     3596.67     3608.77     43.82 o 
  12   4   1       22.10       10.54     20.61 o 
  13   4   1     5530.19     5251.83     71.55 o 
  14   4   1      336.39      293.68     32.99 o 
  15   4   1      630.98      683.10     37.80 o 
  16   4   1     4643.14     4590.14     74.17 o 
  17   4   1     7511.84     7653.06    103.35 o 
  18   4   1      815.49      873.51     45.30 o 
  19   4   1      389.87      345.66     41.15 o 
  20   4   1     3630.45     3682.79     71.25 o 
  21   4   1      751.57      839.68     50.22 o 
  22   4   1      392.01      417.03     60.89 o 
  23   4   1      451.47      443.95     52.83 o 
  24   4   1        2.53      -50.90     61.92 o 
  25   4   1     1861.51     1913.95    130.92 o 
  26   4   1      216.77      140.42     59.48 o 
  27   4   1        2.16       77.56     57.69 o 
  28   4   1      296.61      228.44     68.34 o 
  29   4   1      402.79      710.61     75.70 o 
  30   4   1        5.91       63.38     81.62 o 
  31   4   1      147.82       98.39     73.00 o 
  32   4   1      116.11       46.16    103.86 o 
   1   5   1     2506.60     2702.84     42.72 o 
   2   5   1    24180.92    24062.81    221.26 o 
   3   5   1     1099.32     1115.09     32.36 o 
   4   5   1      958.49      930.41     30.75 o 
   5   5   1      974.21     1013.04     31.60 o 
   6   5   1     9445.58     9053.37     95.41 o 
   7   5   1      109.75      114.67     23.55 o 
   8   5   1     5253.08     5182.93     63.69 o 
   9   5   1        8.64       22.15     23.17 o 
  10   5   1     3309.98     3124.36     45.85 o 
  11   5   1      236.46      263.61     26.39 o 
  12   5   1     1329.60     1261.53     44.24 o 
  13   5   1       10.63        5.10     31.58 o 
  14   5   1     5717.44     5574.09     82.88 o 
  15   5   1       18.72       44.06     32.66 o 
  16   5   1       33.37        4.80     36.21 o 
  17   5   1       77.91       34.13     38.03 o 
  18   5   1     7713.97     7617.30    108.44 o 
  19   5   1       67.79       67.78     40.48 o 
  20   5   1       18.53      -53.65     53.65 o 
  21   5   1       15.43      -22.60     55.04 o 
  22   5   1     1387.96     1429.32     58.54 o 
  23   5   1       28.99       14.67     51.50 o 
  24   5   1      191.10      385.18     59.91 o 
  25   5   1       16.37       21.94     61.92 o 
  26   5   1      184.62      100.22     66.65 o 
  27   5   1      386.84      381.11     72.57 o 
  28   5   1       61.34        3.87     64.70 o 
  29   5   1      128.07      149.20    122.94 o 
  30   5   1      666.58      615.13     84.99 o 
  31   5   1        4.26      -41.03     91.61 o 
   0   6   1      219.39      268.99     39.13 o 
   1   6   1    11655.76    11422.94    118.52 o 
   2   6   1        0.02       64.47     34.56 o 
   3   6   1    14286.65    14020.43    159.83 o 
   4   6   1      369.11      421.38     34.80 o 
   5   6   1    13668.49    13433.32    135.86 o 
   6   6   1      196.89      187.21     28.86 o 
   7   6   1    10764.54    11040.46    115.70 o 
   8   6   1      686.60      607.06     33.01 o 
   9   6   1     6513.31     6181.87     75.80 o 
  10   6   1      268.61      328.62     29.14 o 
  11   6   1     3136.55     3087.39     65.17 o 
  12   6   1    10161.15     9888.05    125.57 o 
  13   6   1     4853.11     4901.61     80.14 o 
  14   6   1      117.79      160.21     38.45 o 
  15   6   1      741.02      843.97     48.12 o 
  16   6   1     2107.05     2058.48     57.88 o 
  17   6   1     2255.68     2208.29     61.50 o 
  18   6   1        8.94       65.91     64.57 o 
  19   6   1      471.60      552.66     49.29 o 
  20   6   1      188.31      142.50     45.97 o 
  21   6   1     5337.87     5347.21    119.90 o 
  22   6   1     3008.41     2875.98     95.09 o 
  23   6   1      116.22       79.61     54.63 o 
  24   6   1      355.71      264.03     69.74 o 
  25   6   1      723.72      835.14     78.36 o 
  26   6   1     2293.67     2216.73     94.29 o 
  27   6   1      241.46      245.02     77.42 o 
  28   6   1        1.23        3.92     74.71 o 
  29   6   1      637.67      771.02    100.14 o 
  30   6   1       61.47       62.62    126.95 o 
   1   7   1     1388.05     1461.67     40.64 o 
   2   7   1     2990.72     2904.18     53.48 o 
   3   7   1     2674.42     2790.83     52.32 o 
   4   7   1      154.43      138.41     30.84 o 
   5   7   1     2734.65     2798.51     53.00 o 
   6   7   1     1186.24     1077.13     48.66 o 
   7   7   1     4239.39     4047.70     62.44 o 
   8   7   1      298.49      326.28     35.47 o 
   9   7   1     1161.07     1162.13     47.70 o 
  10   7   1     1948.00     1882.92     51.60 o 
  11   7   1     3318.72     3231.39     67.88 o 
  12   7   1      249.58      304.00     48.93 o 
  13   7   1    11854.33    11345.70    189.12 o 
  14   7   1     1069.60     1126.22     53.19 o 
  15   7   1      613.77      654.42     48.74 o 
  16   7   1     1272.92     1296.86     53.00 o 
  17   7   1      965.25      923.78     54.61 o 
  18   7   1     2222.74     2125.88     66.44 o 
  19   7   1      328.24      373.26     72.65 o 
  20   7   1     1668.25     1824.06     73.72 o 
  21   7   1     1303.46     1349.06     65.04 o 
  22   7   1     1227.75     1364.71     68.06 o 
  23   7   1       22.77       55.39     72.99 o 
  24   7   1     1970.72     2113.48     81.90 o 
  25   7   1      697.77      761.50     72.38 o 
  26   7   1      658.56      855.78    103.65 o 
  27   7   1        3.46      176.93    118.90 o 
  28   7   1     1521.30     1400.73    107.13 o 
   0   8   1     1634.79     1722.94     68.36 o 
   1   8   1     3767.24     3570.92     62.93 o 
   2   8   1      371.03      477.98     38.95 o 
   3   8   1     4465.17     4305.06     69.01 o 
   4   8   1      471.39      521.83     37.64 o 
   5   8   1     4931.24     5064.88     76.01 o 
   6   8   1     3505.93     3247.78     59.37 o 
   7   8   1     8730.94     8796.95    100.51 o 
   8   8   1     6123.05     5967.23     83.63 o 
   9   8   1     7710.59     7616.56    103.49 o 
  10   8   1     1208.40     1204.23     57.82 o 
  11   8   1     1360.64     1453.96     75.69 o 
  12   8   1       57.62       98.83     61.62 o 
  13   8   1     1706.89     1753.26     65.70 o 
  14   8   1      456.18      576.19     72.03 o 
  15   8   1      731.80      750.91     52.52 o 
  16   8   1       39.06       33.15     49.42 o 
  17   8   1     4039.57     4110.93     87.09 o 
  18   8   1       96.12       85.68     53.91 o 
  19   8   1      769.81      895.13     63.30 o 
  20   8   1      914.25     1027.18     67.40 o 
  21   8   1     3306.94     3252.32     88.23 o 
  22   8   1      884.42      998.00     82.87 o 
  23   8   1       45.69       -7.61     71.00 o 
  24   8   1       64.08      159.39    118.35 o 
  25   8   1     1871.68     2011.90    101.47 o 
  26   8   1      414.86      275.38     87.04 o 
   1   9   1      992.61      950.12     49.33 o 
   2   9   1      285.29      259.16     43.03 o 
   3   9   1      247.41      199.68     44.59 o 
   4   9   1      113.08       14.11     40.85 o 
   5   9   1      258.87      247.97     44.06 o 
   6   9   1     3217.94     3186.07     67.30 o 
   7   9   1      673.97      791.78     49.63 o 
   8   9   1      260.23      269.66     46.87 o 
   9   9   1     4639.25     4568.73    104.93 o 
  10   9   1     1564.71     1574.52     72.06 o 
  11   9   1     1786.42     1890.76     66.72 o 
  12   9   1       55.77      -25.91     55.00 o 
  13   9   1       71.76       98.43     54.73 o 
  14   9   1     2385.68     2264.16    114.72 o 
  15   9   1      288.07      324.62     74.07 o 
  16   9   1      134.99      132.72     59.35 o 
  17   9   1      824.90      859.16     65.01 o 
  18   9   1      661.33      680.63     75.33 o 
  19   9   1      253.50      188.00     75.42 o 
  20   9   1     1415.74     1382.83     87.09 o 
  21   9   1       92.55       44.75    105.40 o 
  22   9   1     1734.04     1761.94     96.55 o 
  23   9   1       34.74      -15.69    118.79 o 
  24   9   1      107.70      179.78    132.15 o 
  25   9   1       14.59       61.21    246.88 o 
   0  10   1      984.84      931.39     78.87 o 
   1  10   1     3592.03     3561.09     74.63 o 
   2  10   1       83.11      154.96     54.90 o 
   3  10   1     1341.70     1378.34     64.70 o 
   4  10   1      210.40      176.63     47.49 o 
   5  10   1     3454.98     3448.95     74.17 o 
   6  10   1      627.46      611.44     53.21 o 
   7  10   1      423.33      512.31     54.97 o 
   8  10   1     3988.00     3885.39     87.92 o 
   9  10   1     1006.42     1158.71     66.90 o 
  10  10   1      526.37      595.23     57.67 o 
  11  10   1      844.33      995.99     62.59 o 
  12  10   1     1082.14     1134.63     66.82 o 
  13  10   1     4079.54     3902.25    105.41 o 
  14  10   1      330.85      320.05     71.80 o 
  15  10   1        9.12       39.34    103.15 o 
  16  10   1      256.36      191.66     74.11 o 
  17  10   1     1756.79     1788.89     97.23 o 
  18  10   1        7.76      105.48     79.80 o 
  19  10   1      173.40      141.18    103.19 o 
  20  10   1      493.67      539.64    116.60 o 
  21  10   1      421.61      540.81    112.90 o 
  22  10   1       38.36     -119.69    119.69 o 
   1  11   1      659.82      641.96     58.42 o 
   2  11   1     2920.13     3019.09     77.88 o 
   3  11   1      145.36       97.97     72.31 o 
   4  11   1      253.91      290.28     53.78 o 
   5  11   1     2322.90     2188.57     67.24 o 
   6  11   1     2713.76     2612.91     78.42 o 
   7  11   1      721.97      708.16     67.77 o 
   8  11   1      138.90      138.89     72.17 o 
   9  11   1       10.76      -10.51     81.21 o 
  10  11   1     2685.79     2808.61    102.20 o 
  11  11   1       38.53      152.11     74.27 o 
  12  11   1      105.78       92.20     76.74 o 
  13  11   1      298.18      365.44     80.32 o 
  14  11   1      966.04     1167.49     95.17 o 
  15  11   1      792.55      751.80    117.64 o 
  16  11   1        1.08       98.80    134.21 o 
  17  11   1      603.40      552.28    114.43 o 
  18  11   1      661.18      373.16    161.69 o 
  19  11   1        5.65     -107.76    129.51 o 
   0  12   1     6319.10     6039.13    165.67 o 
   1  12   1     1148.27     1144.25     71.31 o 
   2  12   1      211.92      191.23     62.77 o 
   3  12   1       67.25       97.35     70.76 o 
   4  12   1     1984.40     2072.90     99.59 o 
   5  12   1      808.77     1018.98     90.74 o 
   6  12   1        6.05       -5.64     87.79 o 
   7  12   1       78.68       10.32     92.28 o 
   8  12   1      557.27      495.96     86.35 o 
   9  12   1      686.60      871.61     92.32 o 
  10  12   1      708.45      882.14    154.48 o 
  11  12   1        1.04       89.08    124.72 o 
  12  12   1      730.95      602.66    109.15 o 
  13  12   1      419.58      579.67    115.91 o 
  14  12   1       62.99        8.67    112.20 o 
  15  12   1       69.00       33.57    158.64 o 
   1  13   1      293.05      226.85     96.17 o 
   2  13   1     1601.20     1665.70     94.54 o 
   3  13   1        3.52      187.98    102.54 o 
   4  13   1      156.99      107.00     92.18 o 
   5  13   1       49.31      -24.35     92.26 o 
   6  13   1      485.20      424.35    147.33 o 
   7  13   1      254.88      209.98    111.78 o 
   8  13   1      327.85       84.55    111.39 o 
   9  13   1       22.77      -14.27    169.91 o 
   0   0   2     4248.83     3779.63     57.37 o 
   1   0   2     8968.25     8803.08     99.57 o 
   2   0   2       47.84       40.30      7.53 o 
   3   0   2     1118.73     1126.83     16.82 o 
   4   0   2    46292.31    46362.92    503.53 o 
   5   0   2    80132.55    79606.05    860.56 o 
   6   0   2      394.36      356.10     28.78 o 
   7   0   2     6610.02     6599.44     80.11 o 
   8   0   2     4297.83     4385.23     80.45 o 
   9   0   2     7887.44     8210.74     99.54 o 
  10   0   2     6026.07     6385.74     81.51 o 
  11   0   2     3252.47     3446.94     66.48 o 
  12   0   2    11152.94    10944.07    131.96 o 
  13   0   2       65.11       75.11     45.49 o 
  14   0   2    13232.82    13122.58    157.22 o 
  15   0   2      100.82      100.86     26.79 o 
  16   0   2     2193.16     1929.63     45.02 o 
  17   0   2     2517.52     2472.37     60.93 o 
  18   0   2     3158.18     3066.33     65.68 o 
  19   0   2        0.09      -35.80     42.22 o 
  20   0   2      425.20      465.61     53.23 o 
  21   0   2     1594.28     1692.95     70.14 o 
  22   0   2     2030.82     2053.72     79.55 o 
  23   0   2      831.81      839.70     69.33 o 
  24   0   2     1623.02     1544.67     77.34 o 
  25   0   2        9.27       12.50     64.23 o 
  26   0   2     3256.09     3072.33    309.12 o 
  27   0   2       91.85      160.35     85.09 o 
  28   0   2       20.40       12.28     82.60 o 
  29   0   2      902.36      951.26    137.63 o 
  30   0   2     1502.15     1288.51    191.70 o 
  31   0   2      302.92      398.87    120.10 o 
  32   0   2      603.08      800.41    129.62 o 
  33   0   2     1297.58     1059.02    125.85 o 
   1   1   2    37610.46    38724.56    286.22 o 
   2   1   2    73004.34    74940.80    522.64 o 
   3   1   2    42964.45    44639.73    312.67 o 
   4   1   2       39.61       31.60      7.03 o 
   5   1   2    23298.19    23432.09    193.18 o 
   6   1   2     9036.83     8736.72     76.29 o 
   7   1   2    18072.40    18168.16    153.43 o 
   8   1   2     3301.73     3343.23     40.50 o 
   9   1   2     9397.65     9194.70     86.95 o 
  10   1   2    12530.66    12366.67    124.51 o 
  11   1   2     4638.53     4433.23     49.54 o 
  12   1   2      160.36      174.20     17.64 o 
  13   1   2     6974.66     6711.18     69.88 o 
  14   1   2    17218.94    16762.22    164.81 o 
  15   1   2    10456.27    10056.83    100.49 o 
  16   1   2        8.01       27.36     21.94 o 
  17   1   2     1531.13     1564.62     41.03 o 
  18   1   2     4682.77     4620.85     60.33 o 
  19   1   2     8870.95     8460.40    106.06 o 
  20   1   2       82.65       96.99     33.41 o 
  21   1   2     2982.21     2946.50     61.47 o 
  22   1   2     4218.46     4099.53     72.46 o 
  23   1   2      764.89      773.14     53.75 o 
  24   1   2      155.93      156.36     47.31 o 
  25   1   2     1628.64     1635.28     68.04 o 
  26   1   2      228.82      255.41     53.46 o 
  27   1   2     1258.96     1267.03     68.80 o 
  28   1   2       71.76       77.42     63.91 o 
  29   1   2      960.65      877.39     76.43 o 
  30   1   2      159.06      110.76     71.37 o 
  31   1   2      409.40      513.38     83.85 o 
  32   1   2       13.08       20.02     92.26 o 
  33   1   2      212.18       62.88     90.07 o 
   0   2   2   156793.98   157419.66   1695.07 o 
   1   2   2    11061.08    11569.45     92.88 o 
   2   2   2       21.71       30.07      9.34 o 
   3   2   2     5057.02     5268.07     46.29 o 
   4   2   2     3652.75     3707.59     37.57 o 
   5   2   2     3655.53     3707.45     39.14 o 
   6   2   2     2552.85     2645.19     30.48 o 
   7   2   2     6406.30     6643.89     61.74 o 
   8   2   2    18858.93    19198.63    173.41 o 
   9   2   2     1522.26     1335.92     33.87 o 
  10   2   2        2.44       21.62     17.92 o 
  11   2   2      899.29      989.24     23.89 o 
  12   2   2     7014.05     6506.65     68.52 o 
  13   2   2      270.65      429.99     22.09 o 
  14   2   2    10651.70    10741.72    105.56 o 
  15   2   2      238.23      354.92     29.52 o 
  16   2   2     8619.59     8274.90     87.20 o 
  17   2   2    12423.79    12081.41    113.40 o 
  18   2   2     4883.02     4841.59     62.56 o 
  19   2   2     1098.15     1102.35     37.36 o 
  20   2   2     3942.83     3889.25     59.04 o 
  21   2   2      395.67      477.61     45.61 o 
  22   2   2     3725.20     3584.11     76.82 o 
  23   2   2       93.44      142.00     44.87 o 
  24   2   2     1026.69     1160.60     56.53 o 
  25   2   2     1112.59     1017.97     68.11 o 
  26   2   2     1049.60     1052.08     81.34 o 
  27   2   2      104.90       52.28     55.96 o 
  28   2   2     2132.22     2057.25     79.21 o 
  29   2   2      371.80      479.03     64.14 o 
  30   2   2     1752.89     1865.60     91.78 o 
  31   2   2       10.18      -32.00     75.54 o 
  32   2   2      480.63      565.09     86.81 o 
  33   2   2      294.74      118.03    101.61 o 
   1   3   2      433.44      386.89     18.09 o 
   2   3   2      160.28      167.32     15.39 o 
   3   3   2     2303.01     2451.33     28.98 o 
   4   3   2     3629.78     3661.03     39.67 o 
   5   3   2       48.66       38.90     14.31 o 
   6   3   2     6335.10     6633.87     63.73 o 
   7   3   2      114.71       63.92     14.41 o 
   8   3   2      147.92      163.76     15.26 o 
   9   3   2     1422.92     1529.30     25.67 o 
  10   3   2     1107.03      979.86     36.83 o 
  11   3   2     2155.85     2034.32     33.94 o 
  12   3   2     6546.04     6654.08     66.07 o 
  13   3   2      551.47      459.00     22.36 o 
  14   3   2     2594.72     2538.02     39.57 o 
  15   3   2     1840.40     1643.04     34.85 o 
  16   3   2      258.17      309.88     29.38 o 
  17   3   2     1165.66     1118.23     38.48 o 
  18   3   2      679.11      579.19     42.10 o 
  19   3   2     2614.85     2487.67     58.07 o 
  20   3   2    11129.32    10416.97    131.17 o 
  21   3   2        1.83      -38.18     38.18 o 
  22   3   2     1389.09     1339.04     53.50 o 
  23   3   2     4399.01     4384.65     88.18 o 
  24   3   2      687.11      718.47     58.47 o 
  25   3   2       10.18       56.76     55.53 o 
  26   3   2       60.20       15.85     65.30 o 
  27   3   2     1060.11     1226.60    115.06 o 
  28   3   2      556.41      612.55     66.79 o 
  29   3   2      524.77      646.39     70.66 o 
  30   3   2      676.47      721.71     98.55 o 
  31   3   2      416.23      471.22     88.05 o 
  32   3   2      950.94     1018.88     91.99 o 
   0   4   2    40448.23    40793.54    508.93 o 
   1   4   2     2601.37     2652.08     39.83 o 
   2   4   2     6113.65     6368.14     69.29 o 
   3   4   2     7513.70     7473.74     77.21 o 
   4   4   2    42820.04    43275.16    357.26 o 
   5   4   2     1323.42     1202.45     22.57 o 
   6   4   2     2174.64     2336.02     33.74 o 
   7   4   2     7171.04     7269.90     71.66 o 
   8   4   2    25166.63    25272.09    214.78 o 
   9   4   2     1893.37     1806.36     30.49 o 
  10   4   2      367.02      385.90     21.87 o 
  11   4   2     9217.15     9223.40    106.82 o 
  12   4   2     1971.46     1676.92     37.34 o 
  13   4   2     2517.70     2490.40     41.52 o 
  14   4   2      150.69       79.74     29.37 o 
  15   4   2     3362.79     3314.71     60.02 o 
  16   4   2     1217.50     1139.00     67.74 o 
  17   4   2      109.09       90.33     33.40 o 
  18   4   2     3747.12     3830.40     70.54 o 
  19   4   2     3690.23     3657.89     70.73 o 
  20   4   2     4830.85     4749.72    131.58 o 
  21   4   2     1364.84     1378.45     54.07 o 
  22   4   2     3066.40     2959.54     81.38 o 
  23   4   2      125.80      129.66     58.60 o 
  24   4   2     4550.55     4319.80     93.25 o 
  25   4   2     1506.47     1488.54     68.13 o 
  26   4   2      240.59      322.40     59.53 o 
  27   4   2     1294.69     1266.61     78.17 o 
  28   4   2     1604.47     1645.51    120.80 o 
  29   4   2       38.93       43.42     71.54 o 
  30   4   2       51.35      -13.18     66.23 o 
  31   4   2      105.64      101.18     77.73 o 
  32   4   2      211.35      147.09    217.76 o 
   1   5   2     2020.20     1940.11     36.03 o 
   2   5   2       32.30       28.44     22.41 o 
   3   5   2     1122.56     1150.56     31.91 o 
   4   5   2        4.47      -23.19     23.19 o 
   5   5   2      409.19      384.23     26.63 o 
   6   5   2        4.00        5.15     23.20 o 
   7   5   2     1411.89     1360.09     30.54 o 
   8   5   2     5596.69     5955.70     64.90 o 
   9   5   2     1619.98     1824.80     33.96 o 
  10   5   2      701.27      604.45     27.04 o 
  11   5   2     3176.91     3142.25     45.73 o 
  12   5   2      200.55      196.89     29.63 o 
  13   5   2      624.67      619.08     38.93 o 
  14   5   2        1.84      -12.46     31.72 o 
  15   5   2      105.21       56.85     35.19 o 
  16   5   2     7268.83     7126.54    100.55 o 
  17   5   2     1403.91     1452.71     50.82 o 
  18   5   2      175.18      112.67     56.92 o 
  19   5   2     1615.09     1595.44     55.87 o 
  20   5   2     1737.40     1774.92     64.42 o 
  21   5   2      622.32      689.64     54.03 o 
  22   5   2      200.07      201.68     49.06 o 
  23   5   2     4930.30     4786.97    105.17 o 
  24   5   2     1982.11     1991.31     75.47 o 
  25   5   2     1255.57     1275.62     72.83 o 
  26   5   2       32.59       48.93     60.15 o 
  27   5   2     1429.75     1476.18     78.90 o 
  28   5   2     2069.16     1989.37     90.07 o 
  29   5   2       21.62       58.69     71.26 o 
  30   5   2      121.05      225.77     91.59 o 
  31   5   2      636.94      638.67    141.57 o 
   0   6   2    10091.81     9732.83    148.32 o 
   1   6   2      911.49      881.77     33.75 o 
   2   6   2      119.19      133.83     27.13 o 
   3   6   2     6012.58     6026.57     74.38 o 
   4   6   2    15670.10    15102.01    149.81 o 
   5   6   2     3683.24     3572.41     55.24 o 
   6   6   2      235.71      280.66     29.94 o 
   7   6   2     5246.45     5315.16     68.52 o 
   8   6   2     4824.09     4904.17     65.62 o 
   9   6   2     3767.73     3685.93     56.73 o 
  10   6   2      566.45      626.67     33.69 o 
  11   6   2     1849.52     1797.22     47.75 o 
  12   6   2     6533.37     6289.82     91.27 o 
  13   6   2      848.52      874.71     45.40 o 
  14   6   2      410.94      458.40     40.76 o 
  15   6   2     9713.74     9614.59    125.60 o 
  16   6   2     2512.87     2442.38     62.70 o 
  17   6   2      249.29      196.54     41.74 o 
  18   6   2      393.99      489.97     47.17 o 
  19   6   2     1207.89     1125.51     55.02 o 
  20   6   2       28.66       74.76     47.49 o 
  21   6   2      864.73      876.39     54.94 o 
  22   6   2      328.11      371.63     58.54 o 
  23   6   2      994.78     1080.46     65.12 o 
  24   6   2      645.51      729.63     63.38 o 
  25   6   2      469.27      509.32     90.91 o 
  26   6   2      237.47      159.15     74.83 o 
  27   6   2     1094.56     1263.10     94.92 o 
  28   6   2      302.41      189.60     86.69 o 
  29   6   2      186.33      102.48    107.53 o 
  30   6   2        9.98       19.52    134.72 o 
   1   7   2      323.34      340.25     33.37 o 
   2   7   2      154.57      155.46     31.19 o 
   3   7   2     2511.54     2588.23     52.37 o 
   4   7   2     1690.85     1680.64     45.58 o 
   5   7   2       33.67       70.03     31.89 o 
   6   7   2     2960.90     3040.74     67.26 o 
   7   7   2      517.43      532.56     36.56 o 
   8   7   2      390.92      417.87     47.29 o 
   9   7   2      228.48      316.17     34.09 o 
  10   7   2     2088.23     2097.47     76.75 o 
  11   7   2      337.02      356.17     41.29 o 
  12   7   2     1529.89     1446.04     52.92 o 
  13   7   2     1276.44     1297.39     87.45 o 
  14   7   2     1604.92     1500.75     59.64 o 
  15   7   2      101.42      104.26     42.99 o 
  16   7   2      283.17      320.67     46.44 o 
  17   7   2       13.50      103.44     46.41 o 
  18   7   2       70.49        4.21     49.09 o 
  19   7   2      518.04      590.13     56.09 o 
  20   7   2       38.76      114.21     50.65 o 
  21   7   2        5.11      -57.84     57.84 o 
  22   7   2       19.14      -37.64     54.24 o 
  23   7   2      881.51      922.26     77.30 o 
  24   7   2        0.57      -76.84     79.63 o 
  25   7   2      419.72      364.45     80.61 o 
  26   7   2      107.70       18.13     80.43 o 
  27   7   2      405.37      407.19     91.85 o 
  28   7   2      321.72      536.95     95.34 o 
   0   8   2      154.45      142.03     52.58 o 
   1   8   2       10.91       -1.28     35.83 o 
   2   8   2      115.27      143.85     36.98 o 
   3   8   2      801.48      907.70     43.38 o 
   4   8   2      186.00      250.53     37.75 o 
   5   8   2      539.66      623.34     42.27 o 
   6   8   2      186.10      275.93     39.07 o 
   7   8   2     2229.35     2210.45     53.06 o 
   8   8   2     5045.12     4966.01     75.38 o 
   9   8   2     1641.19     1640.40     54.50 o 
  10   8   2     2037.53     1978.23     62.35 o 
  11   8   2     1898.49     1727.76     59.72 o 
  12   8   2     2019.57     1961.64     61.50 o 
  13   8   2      224.74      318.90     78.22 o 
  14   8   2     2305.50     2227.22     65.84 o 
  15   8   2      659.38      708.14     56.43 o 
  16   8   2      957.43      979.98     67.59 o 
  17   8   2      449.10      550.20     52.84 o 
  18   8   2       42.97        5.05     58.85 o 
  19   8   2       54.91       31.53     68.66 o 
  20   8   2       60.95       41.38     65.46 o 
  21   8   2        2.15      -39.64     68.39 o 
  22   8   2       30.46       14.20     73.36 o 
  23   8   2        0.40       19.16     74.58 o 
  24   8   2      127.06       69.23     79.00 o 
  25   8   2      137.09       31.50     78.63 o 
  26   8   2        9.12      -69.25     89.97 o 
  27   8   2        7.65      -51.38    147.65 o 
   1   9   2     1266.78     1201.46     50.34 o 
   2   9   2      707.22      751.59     46.11 o 
   3   9   2      319.39      374.35     44.64 o 
   4   9   2      158.88       97.06     41.47 o 
   5   9   2     1670.66     1625.27     54.84 o 
   6   9   2     7507.09     7368.93    108.74 o 
   7   9   2     1728.69     1695.91     77.37 o 
   8   9   2      984.82     1003.94     54.96 o 
   9   9   2     1039.73     1068.99     59.85 o 
  10   9   2      389.13      376.28     53.56 o 
  11   9   2      410.63      377.18     64.84 o 
  12   9   2     1637.43     1410.55     86.32 o 
  13   9   2        0.57       30.08     57.54 o 
  14   9   2     1246.98     1048.72     75.50 o 
  15   9   2        9.87       31.80     64.77 o 
  16   9   2      432.45      497.23     68.89 o 
  17   9   2       63.32      -17.12     94.48 o 
  18   9   2      712.99      821.88    145.20 o 
  19   9   2      310.10      287.17     76.98 o 
  20   9   2       92.37       39.53     75.94 o 
  21   9   2      170.93      174.62     75.51 o 
  22   9   2       98.55       74.01     85.57 o 
  23   9   2      179.30      221.21     87.37 o 
  24   9   2      118.68       -4.75     86.09 o 
  25   9   2       33.93      265.62    239.09 o 
   0  10   2     2295.04     2285.00    129.71 o 
   1  10   2      311.65      345.05     48.96 o 
   2  10   2       20.26      -29.11     47.84 o 
   3  10   2      475.05      481.89     50.87 o 
   4  10   2      161.14      181.80     47.14 o 
   5  10   2      671.54      744.17     53.67 o 
   6  10   2      403.94      482.66     61.87 o 
   7  10   2      905.21      912.13     59.04 o 
   8  10   2      292.94      331.66     82.58 o 
   9  10   2     1219.99     1112.11     68.35 o 
  10  10   2       96.28      149.49     65.21 o 
  11  10   2      407.39      306.46     65.14 o 
  12  10   2      222.53      175.56     71.64 o 
  13  10   2       22.65        3.36     72.15 o 
  14  10   2      807.93      937.47     75.44 o 
  15  10   2     2274.96     2321.31     92.72 o 
  16  10   2      239.92      346.92     92.34 o 
  17  10   2       24.27       54.82     77.88 o 
  18  10   2     1588.64     1639.18     95.39 o 
  19  10   2      913.80      926.00     88.03 o 
  20  10   2      240.84      100.70     87.01 o 
  21  10   2       24.29      -26.71     82.25 o 
  22  10   2      238.97      240.37    138.36 o 
   1  11   2      553.15      605.99     62.33 o 
   2  11   2      192.73      203.76     55.81 o 
   3  11   2      519.07      667.48     74.05 o 
   4  11   2        0.67      -32.88     85.20 o 
   5  11   2      129.59       80.00     55.13 o 
   6  11   2      439.47      389.16     63.13 o 
   7  11   2       20.04      -18.97     65.91 o 
   8  11   2      366.58      477.82     72.28 o 
   9  11   2       52.00       71.84    106.28 o 
  10  11   2      388.63      515.72     77.07 o 
  11  11   2      420.97      446.02     73.03 o 
  12  11   2      376.26      433.26     81.81 o 
  13  11   2      488.11      564.07     90.24 o 
  14  11   2      153.60      203.12     82.72 o 
  15  11   2        0.21      -80.80     80.80 o 
  16  11   2       54.50        7.18     83.41 o 
  17  11   2        3.01      -31.16     95.42 o 
  18  11   2        0.05       36.99    160.84 o 
  19  11   2       26.99      -93.15    111.00 o 
   0  12   2       26.79      -50.49     86.70 o 
   1  12   2      179.34      148.87     64.51 o 
   2  12   2       31.78      119.88     78.25 o 
   3  12   2       91.33       32.24     71.07 o 
   4  12   2      311.52      215.62     80.56 o 
   5  12   2       19.69       69.82     81.05 o 
   6  12   2       35.88       84.32     90.93 o 
   7  12   2        1.60       46.42     94.18 o 
   8  12   2      360.23      307.10     87.21 o 
   9  12   2        0.42      -89.38     95.94 o 
  10  12   2      100.99      131.44     83.74 o 
  11  12   2      668.01      849.72     94.24 o 
  12  12   2      392.94      495.17     90.96 o 
  13  12   2      128.37      -58.72    107.74 o 
  14  12   2       45.09       69.94    112.91 o 
  15  12   2        4.51     -127.75    158.35 o 
   1  13   2      276.70      237.69    108.23 o 
   2  13   2      332.51      275.17     87.33 o 
   3  13   2      187.62       44.16     93.06 o 
   4  13   2        0.10      225.49    116.41 o 
   5  13   2      139.80      108.86     90.27 o 
   6  13   2     1126.51     1193.74    106.48 o 
   7  13   2       45.73       63.76     92.62 o 
   8  13   2       66.36      115.93     96.97 o 
   9  13   2     1268.40     1273.24    178.00 o 
   1   1   3     2276.81     2330.19     21.94 o 
   2   1   3    13556.02    13930.56    100.63 o 
   3   1   3     1303.93     1322.08     15.45 o 
   4   1   3       10.83       23.83      9.53 o 
   5   1   3     2345.40     2385.49     26.49 o 
   6   1   3    10011.83    10013.54     78.15 o 
   7   1   3     7811.60     7968.79     67.76 o 
   8   1   3      775.65      815.98     20.34 o 
   9   1   3     1072.92     1114.65     19.78 o 
  10   1   3     3805.53     3581.17     38.72 o 
  11   1   3      929.37      982.38     20.76 o 
  12   1   3     1259.01     1280.32     23.76 o 
  13   1   3       88.78      105.82     16.66 o 
  14   1   3       77.30       97.39     21.55 o 
  15   1   3       49.40       66.00     17.98 o 
  16   1   3      604.81      587.04     26.51 o 
  17   1   3      247.99      239.37     23.90 o 
  18   1   3        8.26       13.20     33.24 o 
  19   1   3      824.44      900.56     38.74 o 
  20   1   3     1246.81     1165.55     44.19 o 
  21   1   3     1179.76     1050.82     45.64 o 
  22   1   3       95.77       75.65     40.59 o 
  23   1   3       74.97       22.93     38.68 o 
  24   1   3      517.30      456.16     50.50 o 
  25   1   3       24.44      -34.58     53.08 o 
  26   1   3      609.22      627.20     57.74 o 
  27   1   3        2.58      -33.81     52.06 o 
  28   1   3     1472.80     1323.52     86.78 o 
  29   1   3        2.10       24.99     76.40 o 
  30   1   3       59.49       57.40     68.53 o 
  31   1   3      622.15      776.10     86.28 o 
  32   1   3      481.86      508.12     86.99 o 
  33   1   3      223.50      263.41    100.90 o 
   0   2   3    69695.66    71399.92    702.55 o 
   1   2   3        9.45       17.12      9.44 o 
   2   2   3     7354.46     7420.19     59.65 o 
   3   2   3     5743.71     5583.77     53.93 o 
   4   2   3     1775.59     1869.77     37.84 o 
   5   2   3    35268.75    36876.76    271.94 o 
   6   2   3      779.52      822.27     21.61 o 
   7   2   3    44090.61    44920.52    415.84 o 
   8   2   3     2295.77     2294.61     29.13 o 
   9   2   3     4487.47     4412.24     49.36 o 
  10   2   3     9440.01    10221.25    105.48 o 
  11   2   3     9900.96     9820.05     95.44 o 
  12   2   3     1652.13     1731.35     31.92 o 
  13   2   3     8073.74     8136.54     83.51 o 
  14   2   3     3815.61     3869.36     47.42 o 
  15   2   3     6859.05     6874.03     76.11 o 
  16   2   3        4.90      -18.06     24.95 o 
  17   2   3     2385.19     2363.95     43.73 o 
  18   2   3     3032.10     2959.92     62.32 o 
  19   2   3     2535.81     2539.53     48.71 o 
  20   2   3      428.96      478.69     35.13 o 
  21   2   3      710.26      637.73     44.00 o 
  22   2   3      365.43      416.74     54.59 o 
  23   2   3     2177.29     2227.09     66.09 o 
  24   2   3     1851.77     1631.95     62.28 o 
  25   2   3      405.22      477.04     53.66 o 
  26   2   3     1226.42     1192.94     82.42 o 
  27   2   3      579.95      666.30     85.83 o 
  28   2   3      414.97      392.69     63.86 o 
  29   2   3      407.13      356.94     67.88 o 
  30   2   3       92.67      231.77     89.60 o 
  31   2   3      288.15      126.78     81.07 o 
  32   2   3       75.68      190.22     83.25 o 
  33   2   3       46.98       92.81    134.85 o 
   1   3   3    17229.19    17479.42    128.17 o 
   2   3   3     7167.52     7075.25     66.46 o 
   3   3   3     1145.91     1164.56     20.47 o 
   4   3   3    12136.71    12554.44    103.71 o 
   5   3   3     2470.13     2488.51     36.42 o 
   6   3   3    17745.39    19015.42    162.03 o 
   7   3   3     2802.77     3068.90     38.02 o 
   8   3   3     4805.34     4953.98     52.18 o 
   9   3   3     7638.39     8516.55     80.05 o 
  10   3   3     1145.04     1296.61     24.72 o 
  11   3   3     2459.63     2684.17     39.50 o 
  12   3   3     1126.61     1270.40     30.33 o 
  13   3   3     6179.00     6219.61     63.86 o 
  14   3   3     1197.06     1253.83     29.22 o 
  15   3   3     2616.57     2476.70     46.90 o 
  16   3   3     5262.53     5144.19     80.41 o 
  17   3   3     2154.73     2182.83     46.94 o 
  18   3   3      132.07      152.83     33.37 o 
  19   3   3     1680.97     1735.39     47.34 o 
  20   3   3     2245.83     2198.94     51.89 o 
  21   3   3      782.49      778.72     45.22 o 
  22   3   3       79.77       11.56     39.42 o 
  23   3   3      294.22      328.56     47.62 o 
  24   3   3      930.47     1015.06     61.33 o 
  25   3   3       88.53      -19.28     50.79 o 
  26   3   3      115.87      119.47     54.04 o 
  27   3   3      464.00      509.12     63.12 o 
  28   3   3     2848.68     2841.39     88.88 o 
  29   3   3      533.18      509.54     70.68 o 
  30   3   3       60.33      -57.84     67.40 o 
  31   3   3      202.68      264.87     90.56 o 
  32   3   3     1407.90     1347.44     94.79 o 
   0   4   3     1422.85     1280.78     40.16 o 
   1   4   3     8445.46     8457.56     81.32 o 
   2   4   3      768.98      796.18     21.86 o 
   3   4   3     9991.98     9380.21     82.69 o 
   4   4   3      952.68      882.62     35.76 o 
   5   4   3    14221.11    14511.43    119.50 o 
   6   4   3     1186.83     1137.64     26.41 o 
   7   4   3    24211.23    24719.35    210.30 o 
   8   4   3     2827.29     2935.16     39.08 o 
   9   4   3     1454.09     1294.49     27.78 o 
  10   4   3     1383.47     1250.31     32.53 o 
  11   4   3      519.54      468.36     23.58 o 
  12   4   3     1027.28      983.93     30.92 o 
  13   4   3     4842.14     4989.03     61.28 o 
  14   4   3      710.31      680.23     35.68 o 
  15   4   3       84.57       58.28     33.85 o 
  16   4   3     2259.32     2371.41     53.64 o 
  17   4   3      326.96      326.03     36.74 o 
  18   4   3     1162.68     1060.92     46.14 o 
  19   4   3      424.99      438.37     54.54 o 
  20   4   3     3903.36     3753.54    102.34 o 
  21   4   3      298.24      305.87     42.14 o 
  22   4   3       55.81      102.70     47.49 o 
  23   4   3       26.25       45.61     49.19 o 
  24   4   3      269.92      193.76     64.75 o 
  25   4   3      389.12      466.31     57.08 o 
  26   4   3       18.29      -29.84     57.69 o 
  27   4   3     1221.62     1109.71     72.79 o 
  28   4   3       29.35       71.62    101.43 o 
  29   4   3      737.31      871.99    113.13 o 
  30   4   3       10.07      -58.57     73.38 o 
  31   4   3      295.99      264.95     90.51 o 
   1   5   3    12290.29    12410.05    123.08 o 
   2   5   3     9824.62     9828.28    101.52 o 
   3   5   3    15969.18    15884.58    151.67 o 
   4   5   3       24.01       -1.40     20.24 o 
   5   5   3      888.12      810.67     24.77 o 
   6   5   3     1399.62     1245.83     28.51 o 
   7   5   3     3597.63     3618.70     47.74 o 
   8   5   3       11.55       26.98     20.66 o 
   9   5   3     4395.83     4356.59     53.63 o 
  10   5   3     2125.76     2045.14     36.30 o 
  11   5   3     3199.54     3162.16     45.16 o 
  12   5   3     1251.07     1175.38     41.11 o 
  13   5   3     6061.36     6109.57     87.88 o 
  14   5   3      993.30      954.19     54.64 o 
  15   5   3     3286.62     3240.95     63.36 o 
  16   5   3      296.45      308.04     51.96 o 
  17   5   3        1.30       53.86     37.42 o 
  18   5   3     1167.95     1205.51     51.15 o 
  19   5   3     3057.89     2936.85     66.25 o 
  20   5   3       20.97      -36.46     49.96 o 
  21   5   3      211.82      150.98     47.26 o 
  22   5   3     2842.83     2732.50     65.74 o 
  23   5   3     1264.34     1355.51     77.66 o 
  24   5   3      239.27      222.77     56.90 o 
  25   5   3      700.76      643.91     62.92 o 
  26   5   3      486.71      512.20     67.45 o 
  27   5   3      473.83      546.26     81.97 o 
  28   5   3      196.70      193.41     78.77 o 
  29   5   3        4.20      -86.63     86.63 o 
  30   5   3       25.53      129.53    171.66 o 
  31   5   3      347.47      344.09    179.00 o 
   0   6   3     2875.29     2560.28     66.49 o 
   1   6   3      853.32      848.09     35.13 o 
   2   6   3      110.73      120.31     26.99 o 
   3   6   3     1926.93     1976.34     42.29 o 
   4   6   3     2889.90     2583.50     42.57 o 
   5   6   3       52.34       30.42     23.80 o 
   6   6   3      595.09      624.22     31.41 o 
   7   6   3     1108.73     1047.64     43.01 o 
   8   6   3     5146.22     5001.36     61.42 o 
   9   6   3     2839.45     2671.97     44.13 o 
  10   6   3      161.79      142.33     30.04 o 
  11   6   3       34.81       83.19     32.53 o 
  12   6   3     7432.11     7258.37    100.36 o 
  13   6   3       23.98       25.18     39.62 o 
  14   6   3      173.56       87.73     37.67 o 
  15   6   3     2385.85     2499.24     75.47 o 
  16   6   3    11628.48    11474.52    145.22 o 
  17   6   3     3239.62     3171.83     69.29 o 
  18   6   3       27.64       28.54     42.65 o 
  19   6   3     3145.33     2946.07     70.52 o 
  20   6   3      140.45      165.12     49.81 o 
  21   6   3      459.55      480.28     72.24 o 
  22   6   3      125.71       99.49     56.48 o 
  23   6   3      326.72      361.51     53.36 o 
  24   6   3      115.28      143.08     62.50 o 
  25   6   3     2525.95     2498.58     89.53 o 
  26   6   3      126.18      100.59     84.09 o 
  27   6   3        6.01       81.60     83.27 o 
  28   6   3      314.25      240.14     85.23 o 
  29   6   3      476.16      443.19    113.14 o 
   1   7   3     2076.35     2031.49     46.56 o 
   2   7   3     9087.17     9281.07    105.27 o 
   3   7   3     1019.53     1023.85     40.74 o 
   4   7   3      256.46      305.65     30.20 o 
   5   7   3     6169.10     6132.70     80.05 o 
   6   7   3    13545.98    13159.76    138.08 o 
   7   7   3     2393.83     2267.17     52.79 o 
   8   7   3      418.29      403.75     35.21 o 
   9   7   3      964.82     1017.68     41.30 o 
  10   7   3     4256.42     4115.82     69.19 o 
  11   7   3     1162.70     1243.43     59.52 o 
  12   7   3        8.84       24.81     39.74 o 
  13   7   3      361.23      394.68     45.43 o 
  14   7   3     8690.01     8448.56    118.20 o 
  15   7   3       15.47       45.65     53.08 o 
  16   7   3     2281.44     2162.27     89.96 o 
  17   7   3        3.45       33.11     46.91 o 
  18   7   3     2980.13     3102.21     75.39 o 
  19   7   3     4412.20     4550.14     89.38 o 
  20   7   3      364.94      497.32     78.08 o 
  21   7   3      382.94      442.54     69.21 o 
  22   7   3     3051.01     2813.34    110.38 o 
  23   7   3     3333.60     3186.41     98.01 o 
  24   7   3       23.41        2.25     65.56 o 
  25   7   3      552.89      542.10    117.45 o 
  26   7   3      693.90      891.13     84.46 o 
  27   7   3      305.45      318.32     94.69 o 
  28   7   3      201.69      182.31    140.34 o 
   0   8   3       78.75      126.27     49.24 o 
   1   8   3       33.09       37.11     34.19 o 
   2   8   3       30.75      110.24     34.64 o 
   3   8   3       58.10       27.41     36.89 o 
   4   8   3     1918.00     1850.66     50.29 o 
   5   8   3      299.41      369.82     45.42 o 
   6   8   3        2.37       57.50     41.30 o 
   7   8   3      704.90      686.47     42.39 o 
   8   8   3     5813.65     5592.53     82.55 o 
   9   8   3      122.68      159.67     40.17 o 
  10   8   3      106.66       52.56     42.26 o 
  11   8   3        0.22        5.59     42.16 o 
  12   8   3     3957.90     3728.46     78.23 o 
  13   8   3     6521.78     6719.31    105.31 o 
  14   8   3      127.91      116.04     49.87 o 
  15   8   3      167.95      115.74     55.77 o 
  16   8   3      613.55      672.61     67.58 o 
  17   8   3     1050.80      990.64     84.29 o 
  18   8   3      259.70      218.43     62.79 o 
  19   8   3      742.38      856.89     81.70 o 
  20   8   3     1522.98     1479.93     83.31 o 
  21   8   3     2079.65     2330.04    101.94 o 
  22   8   3     1315.54     1318.20     86.64 o 
  23   8   3      300.11      148.53     72.29 o 
  24   8   3     1227.31     1241.32     91.27 o 
  25   8   3      555.33      663.72     82.11 o 
  26   8   3      112.06      -79.77     93.50 o 
   1   9   3     1142.30     1117.27     50.59 o 
   2   9   3     5572.23     5758.58     86.14 o 
   3   9   3     4352.43     4062.27     72.83 o 
   4   9   3       14.99       40.74     41.08 o 
   5   9   3      170.72      270.61     47.78 o 
   6   9   3     3251.18     3338.56     66.72 o 
   7   9   3     3988.28     4083.99     97.79 o 
   8   9   3      543.03      612.70     50.77 o 
   9   9   3       59.15      120.16     49.46 o 
  10   9   3     3536.50     3627.62     79.82 o 
  11   9   3     2431.52     2438.52     84.31 o 
  12   9   3       16.44       80.18     66.00 o 
  13   9   3      642.14      697.32     64.97 o 
  14   9   3     1599.11     1619.17     78.24 o 
  15   9   3     2239.84     2240.59     85.95 o 
  16   9   3       40.62      122.88     66.90 o 
  17   9   3      318.87      327.64     68.81 o 
  18   9   3     3920.37     4028.90    102.19 o 
  19   9   3     1125.69     1214.93     86.35 o 
  20   9   3       50.52       12.59     81.40 o 
  21   9   3      133.96      130.39     78.39 o 
  22   9   3      326.69      444.23     78.47 o 
  23   9   3      981.80     1019.14     88.60 o 
  24   9   3       26.94     -103.67    103.67 o 
   0  10   3     1161.68     1114.01     82.33 o 
   1  10   3      852.09      826.47     53.75 o 
   2  10   3      207.71      192.84     47.27 o 
   3  10   3      585.20      612.82     53.66 o 
   4  10   3      824.14      825.04     52.45 o 
   5  10   3      122.93       80.85     46.75 o 
   6  10   3       19.77      -14.63     49.37 o 
   7  10   3     1534.39     1582.14    108.57 o 
   8  10   3     1266.24     1213.54     87.26 o 
   9  10   3     2714.06     2782.45     91.79 o 
  10  10   3        1.81      -25.88     69.33 o 
  11  10   3      282.13      344.78     70.30 o 
  12  10   3      395.91      427.69    126.50 o 
  13  10   3      427.78      323.21     85.04 o 
  14  10   3      116.03       27.62     69.38 o 
  15  10   3      393.25      321.35     76.43 o 
  16  10   3      572.49      819.10     81.89 o 
  17  10   3      285.69      333.61     83.43 o 
  18  10   3      640.21      671.37     86.67 o 
  19  10   3      179.22       77.49     81.90 o 
  20  10   3      102.75      202.47     87.80 o 
  21  10   3     1078.22     1109.34    113.76 o 
  22  10   3        5.01       -8.52     91.93 o 
   1  11   3      505.09      708.65     68.49 o 
   2  11   3     1320.58     1230.39     66.37 o 
   3  11   3     6445.36     6423.84    117.49 o 
   4  11   3      692.29      733.19     68.29 o 
   5  11   3        3.23        0.61     62.92 o 
   6  11   3      305.22      266.15     68.51 o 
   7  11   3     1416.99     1487.12     85.97 o 
   8  11   3      115.00       79.03     81.95 o 
   9  11   3      384.84      424.75     75.55 o 
  10  11   3      241.77      120.44     82.13 o 
  11  11   3     1691.93     1497.96     90.18 o 
  12  11   3      771.38      888.21     86.69 o 
  13  11   3      312.79      268.92     81.39 o 
  14  11   3       43.21       60.47     73.52 o 
  15  11   3      818.60      989.11     92.93 o 
  16  11   3      701.53      838.40     92.38 o 
  17  11   3      566.12      489.99     93.27 o 
  18  11   3        2.19       52.02    118.82 o 
  19  11   3       51.31      -87.27     90.12 o 
   0  12   3      407.53      411.57    112.91 o 
   1  12   3     1963.99     1937.19    104.70 o 
   2  12   3      437.93      450.34     78.39 o 
   3  12   3     3529.96     3592.92     96.62 o 
   4  12   3      316.34      476.53     77.67 o 
   5  12   3     2008.11     1852.47     98.55 o 
   6  12   3        0.23      222.66     93.36 o 
   7  12   3     1749.69     1789.70     96.90 o 
   8  12   3     1164.25     1164.49     92.53 o 
   9  12   3      243.04      409.77     94.80 o 
  10  12   3       73.13       63.41     83.20 o 
  11  12   3     1822.65     1906.68    115.59 o 
  12  12   3      668.80      687.46     96.99 o 
  13  12   3      595.05      730.87    134.48 o 
  14  12   3       37.50       62.43    100.75 o 
  15  12   3      688.04      876.05    128.22 o 
   1  13   3      157.31      200.48     82.60 o 
   2  13   3       51.58      120.97     84.12 o 
   3  13   3      287.35      269.32     89.56 o 
   4  13   3       46.75      -30.27    108.81 o 
   5  13   3      467.02      656.55     99.86 o 
   6  13   3        2.25      123.22    192.07 o 
   7  13   3      312.51      239.27    105.83 o 
   8  13   3      319.35      205.99    108.25 o 
   9  13   3        1.88      -65.20    136.28 o 
   0   0   4    15500.22    16151.41    230.97 o 
   1   0   4    25711.97    25881.84    257.68 o 
   2   0   4    45867.62    45899.61    454.06 o 
   3   0   4    97142.06    99050.99    969.78 o 
   4   0   4   183317.16   181771.39   1773.98 o 
   5   0   4      153.72      213.47     15.28 o 
   6   0   4     1753.26     1805.76     29.55 o 
   7   0   4    51339.71    51497.96    560.28 o 
   8   0   4     2004.87     2139.72     37.70 o 
   9   0   4     6739.33     6362.91     81.69 o 
  10   0   4      544.99      529.62     26.00 o 
  11   0   4    42161.84    42385.25    466.16 o 
  12   0   4     4449.66     5048.60     71.79 o 
  13   0   4      932.12      815.34     37.16 o 
  14   0   4     2175.62     2109.37     45.65 o 
  15   0   4    11801.51    11674.15    144.70 o 
  16   0   4       59.40       24.78     33.67 o 
  17   0   4    11939.84    11662.54    187.17 o 
  18   0   4      473.26      743.32     66.98 o 
  19   0   4     6410.71     6157.39    120.74 o 
  20   0   4     2328.62     2434.93     76.77 o 
  21   0   4      213.22      281.08     55.19 o 
  22   0   4     8715.63     8345.26    291.43 o 
  23   0   4     3075.11     3335.28     97.97 o 
  24   0   4     3066.04     3005.86     97.27 o 
  25   0   4     1448.89     1492.38     83.48 o 
  26   0   4      451.46      591.95     78.50 o 
  27   0   4     5403.29     5183.33    163.15 o 
  28   0   4     3021.82     2951.84    136.16 o 
  29   0   4     1076.22     1019.03    113.80 o 
  30   0   4     1731.94     1846.45    126.50 o 
  31   0   4      383.58      551.93    121.99 o 
  32   0   4      187.73      209.14    116.67 o 
  33   0   4      495.58      372.64    200.88 o 
   1   1   4    21817.83    22219.30    221.62 o 
   2   1   4   165798.98   161767.81   1170.59 o 
   3   1   4     1363.53     1441.05     17.86 o 
   4   1   4    21946.91    22289.60    158.88 o 
   5   1   4      164.78      192.96     12.79 o 
   6   1   4      142.05      152.63     12.33 o 
   7   1   4    24282.58    24729.31    194.47 o 
   8   1   4     2302.20     2266.85     42.77 o 
   9   1   4    18261.57    17877.31    144.08 o 
  10   1   4     7383.54     7790.63     69.37 o 
  11   1   4    19444.38    19990.60    161.45 o 
  12   1   4    10785.51    11128.46     95.92 o 
  13   1   4     5378.65     5403.02     54.12 o 
  14   1   4     8194.74     8046.57     74.65 o 
  15   1   4     5675.13     5543.42     56.92 o 
  16   1   4     3476.17     3642.27     47.65 o 
  17   1   4      230.72      320.61     24.96 o 
  18   1   4      870.87      799.64     33.53 o 
  19   1   4      495.57      548.27     35.33 o 
  20   1   4     8355.93     8044.78    105.47 o 
  21   1   4     1391.60     1503.49     50.53 o 
  22   1   4     1666.88     1629.35     65.60 o 
  23   1   4       68.42       58.50     43.01 o 
  24   1   4     4368.98     4246.60     87.67 o 
  25   1   4     1612.04     1609.10     65.30 o 
  26   1   4      386.86      484.96     57.48 o 
  27   1   4      723.98      809.39     63.77 o 
  28   1   4     3892.89     3860.17    116.47 o 
  29   1   4      101.60      137.31     71.54 o 
  30   1   4      837.48      912.80     84.41 o 
  31   1   4      269.12      368.35     82.38 o 
  32   1   4     1945.56     1618.32    102.59 o 
  33   1   4        7.43      -42.59    121.10 o 
   0   2   4    13522.61    13544.60    140.58 o 
   1   2   4     4205.01     4545.06     38.14 o 
   2   2   4     1010.73     1141.08     21.50 o 
   3   2   4      259.81      272.99     11.11 o 
   4   2   4     9706.66     9805.36     74.38 o 
   5   2   4    11659.59    11237.22     84.63 o 
   6   2   4        5.95       23.38     11.70 o 
   7   2   4     8443.65     8570.33     70.09 o 
   8   2   4     8507.89     8492.78     85.14 o 
   9   2   4    16427.43    16502.33    134.84 o 
  10   2   4        5.11       19.09     14.65 o 
  11   2   4    11551.36    11531.88     98.76 o 
  12   2   4      326.60      535.22     23.39 o 
  13   2   4    20697.83    20646.56    177.42 o 
  14   2   4       76.12      156.31     41.68 o 
  15   2   4    11966.01    11738.05    111.57 o 
  16   2   4      845.74      892.90     32.73 o 
  17   2   4     3547.06     3274.41     51.36 o 
  18   2   4      654.47      692.14     42.01 o 
  19   2   4     2531.17     2450.20     48.11 o 
  20   2   4     1867.39     1814.60     52.26 o 
  21   2   4     2981.36     3004.77     63.68 o 
  22   2   4       61.57       89.37     43.55 o 
  23   2   4     1712.43     1709.51     61.93 o 
  24   2   4     2064.22     2113.59     94.03 o 
  25   2   4     1689.57     2016.54     94.89 o 
  26   2   4     3956.23     3757.51     88.93 o 
  27   2   4      658.98      733.61     66.56 o 
  28   2   4      156.78       69.40     62.40 o 
  29   2   4      686.34      842.76     71.94 o 
  30   2   4        1.92      131.84    141.95 o 
  31   2   4        4.13      108.84     88.49 o 
  32   2   4        2.73      -44.40     84.31 o 
   1   3   4      503.66      466.50     15.74 o 
   2   3   4     6813.62     6727.95     55.40 o 
   3   3   4     3565.31     3909.99     41.60 o 
   4   3   4      705.34      701.07     18.82 o 
   5   3   4    27511.88    27918.57    209.40 o 
   6   3   4    43479.52    43837.37    323.94 o 
   7   3   4     3327.12     3348.83     35.49 o 
   8   3   4    26340.85    27864.80    221.31 o 
   9   3   4    12938.16    13508.94    114.11 o 
  10   3   4    19880.65    19733.06    161.33 o 
  11   3   4    12552.19    12899.79    110.50 o 
  12   3   4      381.93      402.55     23.19 o 
  13   3   4      154.53      192.09     22.43 o 
  14   3   4     8801.20     8705.40     86.36 o 
  15   3   4     2423.80     2586.92     45.38 o 
  16   3   4     1115.21     1056.73     40.51 o 
  17   3   4      507.16      611.21     34.41 o 
  18   3   4    13645.05    13521.21    136.37 o 
  19   3   4     2805.79     2789.55     56.62 o 
  20   3   4      152.30      115.76     36.37 o 
  21   3   4      434.22      495.40     45.50 o 
  22   3   4     4389.24     4386.34     81.65 o 
  23   3   4     2037.58     1914.29     66.42 o 
  24   3   4     2051.89     1981.13     68.73 o 
  25   3   4      253.93      161.17     53.94 o 
  26   3   4      142.33      233.15     66.38 o 
  27   3   4       11.48       25.50     79.11 o 
  28   3   4      945.20     1004.29     70.41 o 
  29   3   4      163.59       56.65     67.98 o 
  30   3   4       32.10      -13.47     80.93 o 
  31   3   4     1400.05     1441.86     89.06 o 
  32   3   4       34.56       71.10    174.64 o 
   0   4   4    10790.01    10853.15    121.01 o 
   1   4   4      534.21      534.44     19.34 o 
   2   4   4      147.98      254.14     17.00 o 
   3   4   4     2850.81     2933.24     34.54 o 
   4   4   4     3728.90     3488.55     39.61 o 
   5   4   4       32.40       53.38     15.65 o 
   6   4   4      260.78      389.47     18.12 o 
   7   4   4     4926.87     5354.19     57.73 o 
   8   4   4       42.33      149.04     19.12 o 
   9   4   4     3799.19     3620.03     44.82 o 
  10   4   4       52.20      121.94     19.93 o 
  11   4   4       18.15       22.00     21.97 o 
  12   4   4    15469.13    15455.23    147.84 o 
  13   4   4     9327.24     9499.56     98.91 o 
  14   4   4       10.08      -34.80     34.80 o 
  15   4   4        2.05      -14.04     29.01 o 
  16   4   4     2464.58     2355.29     51.47 o 
  17   4   4     7040.58     6719.29     89.23 o 
  18   4   4       35.81        4.76     32.72 o 
  19   4   4       24.40       29.30     34.72 o 
  20   4   4     2777.88     2791.63     71.31 o 
  21   4   4      270.17      344.18     42.70 o 
  22   4   4      164.63      146.83     43.32 o 
  23   4   4      478.61      503.50     50.57 o 
  24   4   4        4.12       20.62     51.91 o 
  25   4   4     1069.52     1155.28     69.95 o 
  26   4   4        0.98      -54.85     56.60 o 
  27   4   4      683.60      750.43     69.95 o 
  28   4   4       83.03       22.48     85.13 o 
  29   4   4     2432.04     2561.89    106.52 o 
  30   4   4      161.26       45.04     83.35 o 
  31   4   4       67.56       43.89     86.35 o 
   1   5   4      791.46      910.82     25.17 o 
   2   5   4    31432.22    31048.57    248.57 o 
   3   5   4     1030.84     1106.98     28.54 o 
   4   5   4     1939.81     2104.02     33.50 o 
   5   5   4      575.47      672.04     36.06 o 
   6   5   4    66083.46    65801.37    510.07 o 
   7   5   4      633.09      749.81     37.46 o 
   8   5   4     3312.61     3649.79     47.96 o 
   9   5   4      482.26      535.47     38.76 o 
  10   5   4    15425.82    15082.73    137.91 o 
  11   5   4     1065.27     1052.29     33.78 o 
  12   5   4        0.16       16.52     27.68 o 
  13   5   4     1257.96     1314.52     45.20 o 
  14   5   4     7527.33     7418.85    101.16 o 
  15   5   4     4838.79     5053.12     80.36 o 
  16   5   4     1946.13     1915.65     56.76 o 
  17   5   4     2178.69     2050.57     55.63 o 
  18   5   4     5975.98     6068.99     87.82 o 
  19   5   4       18.13       42.87     41.40 o 
  20   5   4      857.56      860.50     48.11 o 
  21   5   4      996.36     1074.32     51.02 o 
  22   5   4     5928.38     5931.16     93.86 o 
  23   5   4       93.51        6.90     58.60 o 
  24   5   4        1.53      -40.79     50.08 o 
  25   5   4        2.22      -67.27     67.27 o 
  26   5   4     1628.49     1814.62    129.69 o 
  27   5   4      403.78      602.10    114.91 o 
  28   5   4        5.75      -13.71     89.58 o 
  29   5   4        6.50      -72.05     84.26 o 
  30   5   4      538.52      532.15     97.09 o 
   0   6   4     4897.26     4914.78     80.58 o 
   1   6   4      318.74      310.00     26.93 o 
   2   6   4      455.28      457.52     28.71 o 
   3   6   4       21.74       -8.97     23.00 o 
   4   6   4     6535.79     6597.50     89.24 o 
   5   6   4       31.26      -14.16     21.40 o 
   6   6   4      635.95      683.59     32.32 o 
   7   6   4      514.73      490.13     29.56 o 
   8   6   4      341.76      392.68     28.38 o 
   9   6   4     3213.90     3261.24     48.88 o 
  10   6   4     3000.26     2974.82     51.57 o 
  11   6   4       80.34       97.85     32.11 o 
  12   6   4       26.59      -21.09     39.76 o 
  13   6   4      941.86      937.89     45.58 o 
  14   6   4     1335.92     1347.21     49.37 o 
  15   6   4     5951.93     5874.29     92.25 o 
  16   6   4      260.80      310.16     50.50 o 
  17   6   4       58.60       68.55     47.95 o 
  18   6   4       46.73       17.32     43.39 o 
  19   6   4      102.86      143.15     41.12 o 
  20   6   4     2027.85     1949.66     61.29 o 
  21   6   4      812.88      874.27     62.59 o 
  22   6   4      185.31      189.11     55.94 o 
  23   6   4     1648.29     1499.40     87.49 o 
  24   6   4      397.12      423.88     67.33 o 
  25   6   4      281.65      265.36     66.83 o 
  26   6   4      138.83       51.61     99.46 o 
  27   6   4        8.15      -62.29     79.10 o 
  28   6   4       24.79      -63.59     79.19 o 
  29   6   4      440.98      547.87    106.28 o 
   1   7   4      235.07      271.82     30.70 o 
   2   7   4     5008.83     4890.51     63.45 o 
   3   7   4      328.21      367.09     30.87 o 
   4   7   4      152.01      130.37     32.71 o 
   5   7   4       20.36       29.63     32.73 o 
   6   7   4     5468.28     5363.65     73.70 o 
   7   7   4       58.62       55.93     34.48 o 
   8   7   4      290.72      345.08     39.98 o 
   9   7   4        0.22        9.01     34.59 o 
  10   7   4     1141.27     1174.14     51.33 o 
  11   7   4       35.95       33.75     36.17 o 
  12   7   4       41.78       77.07     39.17 o 
  13   7   4     1836.81     1761.97     57.35 o 
  14   7   4     4099.56     3913.12     81.13 o 
  15   7   4      118.56        0.84     43.98 o 
  16   7   4        1.38       33.04     54.69 o 
  17   7   4      190.53      206.68     56.92 o 
  18   7   4     1690.66     1925.12    116.31 o 
  19   7   4       41.03       61.87     51.87 o 
  20   7   4       72.16        6.94     73.57 o 
  21   7   4       45.65       32.05     58.59 o 
  22   7   4      202.01      153.04     63.68 o 
  23   7   4       17.92       79.50    100.55 o 
  24   7   4        2.89       64.59     92.70 o 
  25   7   4      150.46      160.97     73.11 o 
  26   7   4      219.70      158.97     78.18 o 
  27   7   4       29.83      105.98     90.32 o 
  28   7   4      411.01      502.76    111.67 o 
   0   8   4     2619.22     2591.66     69.90 o 
   1   8   4      412.20      457.38     36.60 o 
   2   8   4      102.74       52.45     35.88 o 
   3   8   4      389.99      501.15     40.97 o 
   4   8   4      136.48       78.62     36.33 o 
   5   8   4     1909.15     1947.43     58.17 o 
   6   8   4       77.00       98.46     39.52 o 
   7   8   4     1662.72     1641.10     67.00 o 
   8   8   4     2421.42     2299.31     67.36 o 
   9   8   4      127.57      169.60     41.72 o 
  10   8   4       98.79      116.72     40.66 o 
  11   8   4      535.10      577.77     50.91 o 
  12   8   4      798.83      939.81     65.55 o 
  13   8   4     1165.22     1080.86     67.36 o 
  14   8   4      167.46      213.23     58.57 o 
  15   8   4      147.54      194.23     56.19 o 
  16   8   4      505.53      522.53     67.77 o 
  17   8   4       72.78       63.23     60.30 o 
  18   8   4      756.58      819.98     70.99 o 
  19   8   4        1.57      -32.11     67.87 o 
  20   8   4        7.95        4.56     80.57 o 
  21   8   4       38.25       -8.47     61.70 o 
  22   8   4       12.66       49.35     68.21 o 
  23   8   4      600.58      646.73     77.42 o 
  24   8   4       36.94       45.04     73.33 o 
  25   8   4       52.69       12.03     75.01 o 
  26   8   4       58.05      -60.73     86.11 o 
   1   9   4       48.61       17.86     36.80 o 
   2   9   4     3726.43     3582.85     68.66 o 
   3   9   4      338.42      353.88     45.24 o 
   4   9   4      873.24      898.99     51.28 o 
   5   9   4        0.25       63.24     57.14 o 
   6   9   4     4310.79     4313.94     76.44 o 
   7   9   4      555.68      466.11     56.28 o 
   8   9   4     2162.43     2195.51    108.68 o 
   9   9   4      190.65      275.50     59.35 o 
  10   9   4       32.83       -7.69     65.93 o 
  11   9   4      493.80      468.13     89.09 o 
  12   9   4       27.02       70.94     57.95 o 
  13   9   4      352.56      530.43     67.27 o 
  14   9   4       72.17       -5.43     62.81 o 
  15   9   4       21.28        0.75     69.20 o 
  16   9   4     1364.60     1368.23     81.45 o 
  17   9   4     1059.65     1008.10     79.87 o 
  18   9   4      274.33      306.33     71.92 o 
  19   9   4       42.53       81.22     91.69 o 
  20   9   4      900.40     1044.23     74.88 o 
  21   9   4       48.17      164.20     73.31 o 
  22   9   4      409.18      466.40     83.81 o 
  23   9   4       26.24      -41.80     85.02 o 
  24   9   4      237.57      243.76    110.08 o 
   0  10   4     1103.85      999.42     74.76 o 
   1  10   4      182.70      179.75     46.68 o 
   2  10   4      938.99      976.85     56.89 o 
   3  10   4      864.72      928.01     54.44 o 
   4  10   4      184.55      206.10     51.93 o 
   5  10   4       31.70       38.97     55.13 o 
   6  10   4       11.20       34.69     68.55 o 
   7  10   4      123.65      214.22     58.93 o 
   8  10   4     1324.20     1380.91    106.27 o 
   9  10   4       62.82       70.81     72.66 o 
  10  10   4       18.36       28.38     73.82 o 
  11  10   4      544.41      502.07    109.29 o 
  12  10   4        8.36      -14.13     86.75 o 
  13  10   4      149.95       56.99     67.82 o 
  14  10   4       10.44      -39.26     98.04 o 
  15  10   4     1261.37     1182.83     85.92 o 
  16  10   4       94.91       59.35     69.47 o 
  17  10   4        2.46       80.80     72.47 o 
  18  10   4        1.11       -0.78     95.88 o 
  19  10   4      425.67      388.69     78.84 o 
  20  10   4       25.65       15.23     84.75 o 
  21  10   4      412.10      388.26     84.28 o 
  22  10   4      288.79      199.37    105.97 o 
   1  11   4      124.93      160.92     59.57 o 
   2  11   4      713.99      752.54     67.24 o 
   3  11   4      284.16      219.77     60.16 o 
   4  11   4        0.42      -66.73     66.73 o 
   5  11   4        2.45      103.13     64.95 o 
   6  11   4     1320.11     1205.54     77.87 o 
   7  11   4        0.59       58.71     74.66 o 
   8  11   4        0.12      -66.82     66.82 o 
   9  11   4       98.91       86.14     75.30 o 
  10  11   4      342.45      377.96     72.54 o 
  11  11   4      400.96      375.63     73.57 o 
  12  11   4     1421.77     1592.66    118.35 o 
  13  11   4       17.81       -0.98     70.20 o 
  14  11   4      446.53      520.05     80.19 o 
  15  11   4      202.09       70.96     78.40 o 
  16  11   4       16.12       79.74    101.72 o 
  17  11   4       62.70       45.09     83.54 o 
  18  11   4      372.50      284.54     86.06 o 
  19  11   4       13.24      219.26    240.39 o 
   0  12   4     1084.81     1009.87    115.60 o 
   1  12   4       27.53       41.17     74.54 o 
   2  12   4        6.69       83.12     82.58 o 
   3  12   4        0.89      -12.30     87.50 o 
   4  12   4       17.54       98.14    106.88 o 
   5  12   4      279.44      283.02     86.97 o 
   6  12   4       24.18     -157.66    157.66 o 
   7  12   4       85.11      109.72    131.97 o 
   8  12   4       61.44      -15.96     82.81 o 
   9  12   4       92.33       98.34    113.50 o 
  10  12   4       59.98      110.55     89.26 o 
  11  12   4        1.19      -77.55     79.83 o 
  12  12   4       11.20      -74.93     88.77 o 
  13  12   4      302.74      249.52    114.15 o 
  14  12   4       31.45      139.71     82.25 o 
  15  12   4       11.23      -97.45    121.27 o 
   1  13   4       61.89      108.26    152.72 o 
   2  13   4       19.15        2.23     85.22 o 
   3  13   4        8.71       40.92    145.84 o 
   4  13   4        1.02       68.53    117.27 o 
   5  13   4       53.47       76.06    107.40 o 
   6  13   4       83.17        5.31     97.00 o 
   7  13   4      344.19      250.20    121.58 o 
   8  13   4       38.36     -125.75    125.87 o 
   1   1   5    26283.57    26935.47    200.04 o 
   2   1   5     2770.22     2888.80     38.89 o 
   3   1   5     7935.34     8029.03     61.61 o 
   4   1   5     2341.07     2465.49     27.24 o 
   5   1   5     9633.29     9809.45     74.95 o 
   6   1   5    19583.49    19977.07    144.36 o 
   7   1   5       12.23       -1.03     11.37 o 
   8   1   5      255.78      294.51     14.97 o 
   9   1   5     7830.53     7818.70     69.48 o 
  10   1   5     8327.14     8374.80     74.24 o 
  11   1   5      129.64      138.80     17.05 o 
  12   1   5      642.24      674.66     24.14 o 
  13   1   5     1783.10     1858.07     30.60 o 
  14   1   5     1730.20     1620.71     29.94 o 
  15   1   5     1856.85     1880.82     32.92 o 
  16   1   5     1951.78     2092.99     37.53 o 
  17   1   5        6.21       21.40     25.21 o 
  18   1   5      763.07      813.48     35.92 o 
  19   1   5      330.60      361.00     32.84 o 
  20   1   5      119.05      127.44     33.31 o 
  21   1   5       43.54       67.46     38.41 o 
  22   1   5      221.72      241.42     40.84 o 
  23   1   5       40.58       60.86     43.89 o 
  24   1   5       88.30       52.52     48.05 o 
  25   1   5      126.65      125.26     51.13 o 
  26   1   5      442.81      619.34     60.41 o 
  27   1   5     1039.11     1037.64     66.20 o 
  28   1   5      808.55      905.50     70.21 o 
  29   1   5      368.11      268.16     72.65 o 
  30   1   5        2.38       10.59     74.12 o 
  31   1   5       27.39       34.23     77.29 o 
  32   1   5       45.76       11.80     93.28 o 
   0   2   5    24658.66    25435.66    256.65 o 
   1   2   5     1943.39     2072.53     22.73 o 
   2   2   5     3858.03     4057.12     38.28 o 
   3   2   5     8460.80     8772.31     67.85 o 
   4   2   5    39532.28    41062.37    302.67 o 
   5   2   5    12642.77    12831.77     96.08 o 
   6   2   5      398.18      403.19     14.34 o 
   7   2   5     1880.51     2122.54     25.93 o 
   8   2   5     1605.78     1418.29     22.13 o 
   9   2   5     9916.58    10220.79    119.49 o 
  10   2   5     2079.51     2100.85     29.75 o 
  11   2   5     2000.72     2550.90     33.64 o 
  12   2   5      567.18      631.82     22.43 o 
  13   2   5        1.01      -10.46     19.99 o 
  14   2   5     2038.40     1886.31     34.61 o 
  15   2   5     2969.90     2918.68     43.51 o 
  16   2   5      859.58      917.10     29.93 o 
  17   2   5        1.53       14.68     30.16 o 
  18   2   5      179.62      236.59     30.19 o 
  19   2   5     3471.98     3304.66     54.60 o 
  20   2   5      160.42      218.28     36.28 o 
  21   2   5      331.05      345.31     38.83 o 
  22   2   5     3463.26     3446.77     77.34 o 
  23   2   5      609.22      699.71     53.34 o 
  24   2   5      216.65       88.40     79.34 o 
  25   2   5     1024.82      973.35     60.22 o 
  26   2   5      237.60      295.01     71.25 o 
  27   2   5        2.75       43.10     69.21 o 
  28   2   5      236.52      189.29     62.27 o 
  29   2   5      881.92      895.88     72.84 o 
  30   2   5     1731.42     1729.33     84.74 o 
  31   2   5      260.51      342.45     85.93 o 
  32   2   5        2.23       22.44    102.65 o 
   1   3   5     8734.77     8760.78     72.52 o 
   2   3   5    10454.62    10347.28     80.18 o 
   3   3   5     1600.61     1626.75     22.69 o 
   4   3   5     8946.47     9476.55     71.69 o 
   5   3   5    13932.27    13831.25    104.45 o 
   6   3   5    12471.93    12377.91    102.77 o 
   7   3   5     1191.95     1382.30     22.71 o 
   8   3   5     4986.69     5643.52     51.61 o 
   9   3   5    11800.35    11957.37    103.03 o 
  10   3   5    15155.41    15232.90    128.04 o 
  11   3   5     2829.39     2521.60     34.68 o 
  12   3   5     1143.88     1302.21     26.77 o 
  13   3   5     9548.98     9714.33     93.83 o 
  14   3   5     1906.64     1997.42     36.94 o 
  15   3   5     6361.65     6437.89     70.68 o 
  16   3   5     1868.00     1868.11     50.61 o 
  17   3   5      115.98      129.14     29.23 o 
  18   3   5      235.63      246.70     32.41 o 
  19   3   5      649.46      671.45     41.78 o 
  20   3   5      532.46      556.48     41.59 o 
  21   3   5       36.40       31.54     45.75 o 
  22   3   5      804.61      851.77     50.90 o 
  23   3   5       78.94        1.12     50.82 o 
  24   3   5       73.30       74.81     53.33 o 
  25   3   5     1561.56     1508.11     69.41 o 
  26   3   5      107.87      124.09     58.06 o 
  27   3   5      532.83      568.95     66.46 o 
  28   3   5      362.76      329.17     64.94 o 
  29   3   5     1027.46     1203.31     91.19 o 
  30   3   5        0.25       12.10     81.44 o 
  31   3   5      127.19       53.71     82.28 o 
  32   3   5      332.19      394.00    143.54 o 
   0   4   5     9652.56     9530.66    109.01 o 
   1   4   5     9991.79    10412.06     83.07 o 
   2   4   5     1768.72     1849.42     26.79 o 
   3   4   5      381.85      427.59     19.05 o 
   4   4   5      559.19      626.03     33.11 o 
   5   4   5     2200.54     2346.60     29.45 o 
   6   4   5     4358.76     4404.76     44.68 o 
   7   4   5      496.92      617.30     20.44 o 
   8   4   5       23.99       61.72     18.56 o 
   9   4   5     1608.20     1774.64     30.81 o 
  10   4   5     2475.33     2621.91     37.80 o 
  11   4   5       98.32      123.10     20.47 o 
  12   4   5     2922.18     2919.92     46.51 o 
  13   4   5       17.48       11.22     26.81 o 
  14   4   5      285.27      324.78     35.59 o 
  15   4   5       33.16       15.48     32.74 o 
  16   4   5     2299.97     2403.75     52.24 o 
  17   4   5        2.33       66.59     50.53 o 
  18   4   5      222.38      256.62     36.33 o 
  19   4   5      136.95       88.90     36.33 o 
  20   4   5       72.52       77.27     38.00 o 
  21   4   5      478.40      541.94     48.09 o 
  22   4   5       12.58        2.66     44.14 o 
  23   4   5      175.64      138.53     47.77 o 
  24   4   5     1871.18     1915.16     72.35 o 
  25   4   5     1810.46     1650.48     86.46 o 
  26   4   5      599.32      655.47     73.86 o 
  27   4   5        1.95      117.01     86.43 o 
  28   4   5        3.41      141.55     79.94 o 
  29   4   5      414.15      508.41     86.87 o 
  30   4   5      151.82      169.85     96.72 o 
  31   4   5       13.32      -95.64     95.64 o 
   1   5   5      292.87      153.28     19.80 o 
   2   5   5      460.05      475.93     22.97 o 
   3   5   5     1683.20     1528.05     28.55 o 
   4   5   5     6185.59     6608.51     62.90 o 
   5   5   5     7549.11     7429.60     68.48 o 
   6   5   5        4.05       23.35     22.02 o 
   7   5   5    12794.47    12272.41    102.60 o 
   8   5   5     2700.91     2665.08     46.56 o 
   9   5   5     1432.15     1337.63     31.77 o 
  10   5   5     3092.02     3099.05     47.32 o 
  11   5   5     3468.78     3665.42     51.22 o 
  12   5   5        8.74       33.06     29.30 o 
  13   5   5       76.14       30.49     29.51 o 
  14   5   5      765.80      802.75     39.54 o 
  15   5   5     1220.71     1206.85     44.56 o 
  16   5   5     2399.84     2428.94     54.32 o 
  17   5   5      184.89      176.64     39.90 o 
  18   5   5      756.99      709.56     45.66 o 
  19   5   5     1076.25     1160.28     49.97 o 
  20   5   5       32.67       74.22     52.82 o 
  21   5   5      280.98      348.34     51.35 o 
  22   5   5       34.92       37.33     57.84 o 
  23   5   5      274.36      254.25     63.75 o 
  24   5   5      208.04      220.75     62.42 o 
  25   5   5        5.14       38.35     69.00 o 
  26   5   5      563.62      757.96    121.41 o 
  27   5   5      761.77      712.35     94.00 o 
  28   5   5       74.87        7.86     76.21 o 
  29   5   5       20.94       76.06     97.03 o 
  30   5   5       12.18       -6.88    129.51 o 
   0   6   5    27407.72    27008.16    312.19 o 
   1   6   5     1457.25     1514.02     33.57 o 
   2   6   5      226.58      258.79     24.78 o 
   3   6   5       69.73       61.37     22.16 o 
   4   6   5    17236.88    16699.48    136.78 o 
   5   6   5      284.26      319.74     24.05 o 
   6   6   5        0.21       -0.96     26.22 o 
   7   6   5     2104.80     2132.41     39.75 o 
   8   6   5     4012.45     3862.12     50.93 o 
   9   6   5     1206.50     1190.36     42.70 o 
  10   6   5       52.68       55.45     26.69 o 
  11   6   5        8.45       24.46     33.88 o 
  12   6   5     2416.66     2344.83     48.90 o 
  13   6   5     2337.31     2394.48     55.58 o 
  14   6   5      179.11      175.99     38.30 o 
  15   6   5     1373.26     1383.84     86.04 o 
  16   6   5      874.18      906.98     44.88 o 
  17   6   5       60.54      140.41     45.30 o 
  18   6   5     1251.64     1150.15     71.91 o 
  19   6   5     2389.60     2123.26     68.68 o 
  20   6   5     7031.13     6705.11    111.00 o 
  21   6   5       22.13      -27.28     56.21 o 
  22   6   5      337.80      447.82     94.84 o 
  23   6   5      560.60      563.88     90.34 o 
  24   6   5     1283.37     1368.87     73.49 o 
  25   6   5       21.44      -64.79     70.38 o 
  26   6   5        6.51      -88.17     88.17 o 
  27   6   5       17.81       -5.23     82.99 o 
  28   6   5      818.74     1012.37     95.45 o 
  29   6   5      203.75      283.81     91.72 o 
   1   7   5      111.36      105.40     30.07 o 
   2   7   5       25.18       36.51     26.16 o 
   3   7   5     1950.21     1847.83     55.84 o 
   4   7   5      287.68      273.60     34.46 o 
   5   7   5      309.42      381.30     32.57 o 
   6   7   5      175.30      187.43     31.15 o 
   7   7   5     4985.54     4959.06     65.78 o 
   8   7   5       25.39       24.12     31.37 o 
   9   7   5     1181.83     1185.30     42.11 o 
  10   7   5       17.05       43.65     35.85 o 
  11   7   5     3539.22     3552.76     75.20 o 
  12   7   5     1191.30     1221.09     59.83 o 
  13   7   5      767.09      797.29     55.52 o 
  14   7   5      194.95      160.43     48.04 o 
  15   7   5     4029.56     4020.64    102.42 o 
  16   7   5     1076.59     1101.52     59.28 o 
  17   7   5       21.99      101.30     50.28 o 
  18   7   5      627.28      714.99     58.32 o 
  19   7   5     2179.90     2235.87     73.46 o 
  20   7   5      641.69      750.18     64.00 o 
  21   7   5      552.11      510.64     63.99 o 
  22   7   5        1.78      -11.99     71.32 o 
  23   7   5     3536.05     3742.99     97.93 o 
  24   7   5      250.92      140.20     70.11 o 
  25   7   5      362.08      422.18     81.73 o 
  26   7   5        8.00       36.02     82.61 o 
  27   7   5     1797.29     1862.80    108.67 o 
  28   7   5      269.51      180.85    162.86 o 
   0   8   5     8335.77     8247.71    124.43 o 
   1   8   5     1625.59     1565.73     54.84 o 
   2   8   5        2.52       -7.28     35.10 o 
   3   8   5     3219.72     3251.44     58.05 o 
   4   8   5     6122.26     5937.50     77.48 o 
   5   8   5      782.54      792.05     40.59 o 
   6   8   5      827.19      881.23     42.11 o 
   7   8   5     2691.57     2807.95     55.36 o 
   8   8   5    11368.25    11078.46    136.57 o 
   9   8   5        4.90       95.61     55.08 o 
  10   8   5       13.59        5.96     45.98 o 
  11   8   5     2112.22     2186.74     75.51 o 
  12   8   5     3376.99     3479.36     80.08 o 
  13   8   5       85.52      115.91     49.86 o 
  14   8   5     1075.80     1060.61     65.44 o 
  15   8   5       13.31      -44.15     55.53 o 
  16   8   5     6746.63     6773.42    148.40 o 
  17   8   5        8.47       45.29     56.71 o 
  18   8   5      297.65      322.21     62.44 o 
  19   8   5      422.59      491.94     64.28 o 
  20   8   5     4084.50     4187.67    166.72 o 
  21   8   5      151.12      126.55     64.67 o 
  22   8   5      251.44      152.09     70.84 o 
  23   8   5      909.10     1058.49     83.88 o 
  24   8   5     1105.32     1281.23     88.77 o 
  25   8   5       24.76      144.55     84.93 o 
  26   8   5      436.68      608.27     90.57 o 
   1   9   5      264.97      353.03     44.77 o 
   2   9   5       26.66      -19.44     37.30 o 
   3   9   5     2544.31     2606.50     58.57 o 
   4   9   5      458.31      512.42     41.80 o 
   5   9   5     2541.77     2394.86     61.20 o 
   6   9   5       12.95       -0.27     42.66 o 
   7   9   5      652.38      743.65     49.77 o 
   8   9   5      666.53      598.37     52.17 o 
   9   9   5      485.48      405.61     52.10 o 
  10   9   5       94.82      116.83     55.30 o 
  11   9   5     6874.87     6712.68    114.12 o 
  12   9   5      226.27      211.84     58.51 o 
  13   9   5       56.27       48.41     54.20 o 
  14   9   5        3.57      -12.63     57.55 o 
  15   9   5     3261.33     3307.00     99.87 o 
  16   9   5      517.71      648.00     67.44 o 
  17   9   5       39.23      -65.21     65.21 o 
  18   9   5       52.72       82.65     66.79 o 
  19   9   5     1924.93     2049.26     84.01 o 
  20   9   5        0.57       52.76     80.57 o 
  21   9   5      190.16      123.39     73.78 o 
  22   9   5        8.50       25.28     75.57 o 
  23   9   5     1860.83     2002.96    109.82 o 
  24   9   5      232.33      243.64    107.46 o 
   0  10   5      121.67      241.34     69.09 o 
   1  10   5      729.68      780.24     58.54 o 
   2  10   5       89.56       98.87     50.77 o 
   3  10   5      687.48      736.82     59.44 o 
   4  10   5     5277.46     5349.67     89.87 o 
   5  10   5       39.81       19.98     48.95 o 
   6  10   5      666.89      714.57     67.52 o 
   7  10   5      249.15      298.33     57.60 o 
   8  10   5     3876.21     4015.93     93.18 o 
   9  10   5      135.82       61.95     59.12 o 
  10  10   5      132.72      163.51     60.61 o 
  11  10   5      264.96      343.59     63.56 o 
  12  10   5     3611.09     3603.55     95.71 o 
  13  10   5        0.40      -73.24     73.24 o 
  14  10   5      296.22      407.16    114.91 o 
  15  10   5       47.53       -9.59     67.80 o 
  16  10   5     3110.87     3168.93     98.92 o 
  17  10   5      291.58      195.15     74.11 o 
  18  10   5        3.82        9.64     91.09 o 
  19  10   5      185.92      263.90     83.86 o 
  20  10   5     1567.63     1564.42     90.85 o 
  21  10   5       87.26       -2.65     81.84 o 
  22  10   5      197.36       44.62     99.92 o 
   1  11   5     9627.92     9546.79    151.66 o 
   2  11   5       26.59       12.57     82.85 o 
   3  11   5     1094.11     1134.29     75.11 o 
   4  11   5        5.49       10.56     73.46 o 
   5  11   5     1917.61     1934.01     81.41 o 
   6  11   5      158.27       76.62     66.56 o 
   7  11   5     4154.13     4018.94    118.30 o 
   8  11   5        9.86       13.47     66.95 o 
   9  11   5     3256.63     3377.94     94.27 o 
  10  11   5      461.39      421.43     72.76 o 
  11  11   5     2189.41     2369.56    101.13 o 
  12  11   5       18.42      141.68     84.43 o 
  13  11   5     1847.23     1699.39     89.01 o 
  14  11   5      353.45      419.24     90.68 o 
  15  11   5     1969.37     1882.34     95.42 o 
  16  11   5       19.79      -21.31     85.71 o 
  17  11   5        3.48       32.99     81.95 o 
  18  11   5      162.84      130.10     92.63 o 
   0  12   5     1084.01     1157.45    126.34 o 
   1  12   5       95.70       30.90     73.27 o 
   2  12   5      638.80      516.99     80.61 o 
   3  12   5      910.63      996.50     85.59 o 
   4  12   5      408.69      387.02    117.16 o 
   5  12   5       21.25      101.42     82.88 o 
   6  12   5       18.28       38.03     93.67 o 
   7  12   5     1701.23     1767.65    108.70 o 
   8  12   5        5.54       19.29     89.99 o 
   9  12   5       40.41      -88.86     93.53 o 
  10  12   5      154.49      237.40     96.55 o 
  11  12   5      807.35      887.58     96.75 o 
  12  12   5      139.78      240.39     93.76 o 
  13  12   5       23.89       25.43    100.17 o 
  14  12   5      293.52      493.10    106.79 o 
   1  13   5     1350.52     1349.00     99.95 o 
   2  13   5      408.31      444.54    104.28 o 
   3  13   5     2162.34     2320.91    223.07 o 
   4  13   5       95.69      394.89    108.26 o 
   5  13   5      681.25      948.80    102.73 o 
   6  13   5      306.42      317.27    188.54 o 
   7  13   5     1419.44     1378.21    127.80 o 
   8  13   5      109.02       46.68    120.71 o 
   0   0   6      120.39      209.79     20.80 o 
   1   0   6     8851.90     9001.32     96.13 o 
   2   0   6    20082.22    20114.69    203.88 o 
   3   0   6    24712.30    25202.91    253.47 o 
   4   0   6     6263.82     6406.25     72.61 o 
   5   0   6    26371.42    26305.52    265.57 o 
   6   0   6     1667.98     1668.56     44.78 o 
   7   0   6      245.18      362.82     21.20 o 
   8   0   6    23101.85    23554.99    243.62 o 
   9   0   6    37363.91    37445.77    376.29 o 
  10   0   6      281.38      328.11     26.63 o 
  11   0   6    10477.61    10611.45    130.64 o 
  12   0   6       21.63       26.59     25.62 o 
  13   0   6     8065.27     8287.41    108.39 o 
  14   0   6     5985.04     6409.12     90.34 o 
  15   0   6     3555.06     3584.24     64.37 o 
  16   0   6       30.94      120.78     42.32 o 
  17   0   6     1939.82     1923.48     94.51 o 
  18   0   6     1095.10     1168.98     51.69 o 
  19   0   6        8.05        4.05     50.57 o 
  20   0   6       86.87      105.90     50.32 o 
  21   0   6      415.87      477.31     60.15 o 
  22   0   6     5033.20     5200.03    119.02 o 
  23   0   6     3481.90     3321.27    100.04 o 
  24   0   6      647.17      592.38     71.00 o 
  25   0   6     1704.25     1646.63    239.27 o 
  26   0   6     1646.77     1553.28    155.34 o 
  27   0   6        0.07       58.25     88.82 o 
  28   0   6      135.84      123.22     86.86 o 
  29   0   6     1510.65     1786.35    131.17 o 
  30   0   6     2746.89     2736.29    145.98 o 
  31   0   6      114.87      -99.94    116.33 o 
  32   0   6       11.29       20.80    115.87 o 
   1   1   6     7021.42     6729.29     58.73 o 
   2   1   6    11875.38    11893.76     93.25 o 
   3   1   6    14595.06    14497.79    106.58 o 
   4   1   6        0.64       16.46     10.69 o 
   5   1   6     4342.04     4531.64     39.65 o 
   6   1   6    33751.87    34979.86    247.89 o 
   7   1   6     7389.63     7204.89     58.68 o 
   8   1   6       63.91      105.78     13.46 o 
   9   1   6     2318.95     2347.52     30.32 o 
  10   1   6    24839.38    23956.75    191.65 o 
  11   1   6     1281.62     1470.41     32.40 o 
  12   1   6     2553.61     2405.77     33.97 o 
  13   1   6    12943.21    13145.95    112.98 o 
  14   1   6     6098.32     5823.58     59.94 o 
  15   1   6       77.42       67.65     22.54 o 
  16   1   6     1914.35     1826.77     36.44 o 
  17   1   6     2378.69     2368.75     41.54 o 
  18   1   6     6103.36     6032.66     78.61 o 
  19   1   6      395.71      441.07     44.85 o 
  20   1   6       37.11       16.65     32.67 o 
  21   1   6     5397.49     5134.78     99.52 o 
  22   1   6     1309.23     1428.41     53.82 o 
  23   1   6     2792.41     2810.09     66.35 o 
  24   1   6     1885.66     1833.28     61.51 o 
  25   1   6      482.22      585.89     57.63 o 
  26   1   6     2295.41     2514.34     77.61 o 
  27   1   6       29.37       12.21     62.29 o 
  28   1   6      996.47     1171.17     85.97 o 
  29   1   6      455.08      562.90    141.18 o 
  30   1   6     1518.65     1463.21     90.48 o 
  31   1   6      103.32      255.20     82.12 o 
  32   1   6      362.23      359.97     86.93 o 
   0   2   6     2185.10     2430.03     36.45 o 
   1   2   6      730.01      736.37     17.34 o 
   2   2   6     2208.77     2427.20     31.18 o 
   3   2   6     2535.05     2648.80     30.08 o 
   4   2   6    11098.22    11380.09     91.37 o 
   5   2   6    10601.50    10366.48     80.04 o 
   6   2   6    10666.14    10989.58     88.71 o 
   7   2   6      706.70      955.42     18.75 o 
   8   2   6     3801.35     4259.69     41.94 o 
   9   2   6     2810.33     2477.53     30.62 o 
  10   2   6     1411.38     1457.99     30.74 o 
  11   2   6      873.78      871.67     23.20 o 
  12   2   6     2809.27     3078.74     38.93 o 
  13   2   6    12778.67    12418.61    108.42 o 
  14   2   6      720.60      752.02     28.03 o 
  15   2   6     5780.54     5786.40     65.21 o 
  16   2   6      842.41      911.61     31.49 o 
  17   2   6     1922.10     1772.84     41.41 o 
  18   2   6       38.73       38.55     28.54 o 
  19   2   6      167.60      104.97     32.81 o 
  20   2   6      278.30      283.04     37.58 o 
  21   2   6     2683.67     2672.13     57.19 o 
  22   2   6      360.08      278.60     46.61 o 
  23   2   6      326.78      325.30     50.98 o 
  24   2   6      151.51      210.64     53.69 o 
  25   2   6      362.14      345.57     55.27 o 
  26   2   6      884.77      841.16     63.93 o 
  27   2   6       12.21      -40.64     64.65 o 
  28   2   6      274.68      194.41     69.96 o 
  29   2   6     2617.48     2591.79     94.42 o 
  30   2   6      147.65      198.73     79.88 o 
  31   2   6      252.65      130.07     84.25 o 
  32   2   6        0.04      261.03    126.69 o 
   1   3   6     6514.00     6735.64     56.21 o 
   2   3   6    10001.40     9785.87     76.88 o 
   3   3   6      948.68      951.39     23.29 o 
   4   3   6     2483.07     2547.56     30.96 o 
   5   3   6      304.96      403.88     16.42 o 
   6   3   6    14000.83    13735.39    104.67 o 
   7   3   6     9331.38     9924.37     82.48 o 
   8   3   6     1474.45     1742.29     27.40 o 
   9   3   6      281.18      237.18     17.60 o 
  10   3   6    34346.13    34617.43    260.32 o 
  11   3   6     3637.92     3754.83     58.84 o 
  12   3   6     1406.39     1356.76     32.53 o 
  13   3   6     1649.02     1863.64     48.28 o 
  14   3   6    10297.86    10026.46     98.12 o 
  15   3   6        1.16       10.90     25.69 o 
  16   3   6     5569.24     5728.16     72.17 o 
  17   3   6      171.85      184.17     35.91 o 
  18   3   6     4069.77     4247.90     87.92 o 
  19   3   6       85.65       81.13     34.50 o 
  20   3   6     1969.35     1794.71     55.99 o 
  21   3   6     1202.54     1241.80     52.17 o 
  22   3   6     1547.96     1552.15     57.51 o 
  23   3   6      660.32      632.08     56.39 o 
  24   3   6     2189.63     2112.17     72.01 o 
  25   3   6       31.41       -2.17     55.34 o 
  26   3   6     2638.67     2411.98     92.13 o 
  27   3   6        5.12      180.83     70.25 o 
  28   3   6      824.20      865.06     80.43 o 
  29   3   6       40.39       54.07     76.54 o 
  30   3   6      385.49      391.98     86.68 o 
  31   3   6      651.46      780.73     97.43 o 
  32   3   6     1491.35     1394.87    246.70 o 
   0   4   6    11518.35    12111.12    134.15 o 
   1   4   6     3175.21     3043.20     40.05 o 
   2   4   6      174.49      252.11     16.70 o 
   3   4   6     9217.03     9139.31     75.14 o 
   4   4   6     1400.24     1323.70     23.98 o 
   5   4   6      245.27      132.99     18.82 o 
   6   4   6     8112.18     8960.11     77.25 o 
   7   4   6    14666.74    14803.69    118.98 o 
   8   4   6    11901.06    11862.75     98.34 o 
   9   4   6    11986.86    11846.04    114.10 o 
  10   4   6       96.09      120.66     20.50 o 
  11   4   6      118.13      112.88     21.20 o 
  12   4   6     8704.29     8845.37     89.42 o 
  13   4   6      104.53       67.27     24.88 o 
  14   4   6     1554.88     1614.15     41.78 o 
  15   4   6     2370.96     2445.91     56.45 o 
  16   4   6     1434.74     1422.99     40.84 o 
  17   4   6     1298.46     1205.62     57.71 o 
  18   4   6      340.03      453.57     38.58 o 
  19   4   6     2690.82     2710.38     78.63 o 
  20   4   6      397.59      483.27     42.77 o 
  21   4   6     7403.57     7405.64    101.98 o 
  22   4   6      149.02      208.52     51.67 o 
  23   4   6       47.05       42.26     62.41 o 
  24   4   6       76.88       66.85     61.76 o 
  25   4   6     2728.35     2579.93     90.30 o 
  26   4   6     1013.71      994.83     81.74 o 
  27   4   6       92.89       97.90     70.49 o 
  28   4   6      111.60      169.13     75.50 o 
  29   4   6      457.37      577.57     92.82 o 
  30   4   6      216.79       57.17     89.34 o 
  31   4   6      653.15      735.42    116.61 o 
   1   5   6     4005.18     3934.72     43.32 o 
   2   5   6     4700.68     4539.81     46.97 o 
   3   5   6    14986.38    15663.28    126.79 o 
   4   5   6     3023.28     3085.18     38.93 o 
   5   5   6       78.48       36.27     19.56 o 
   6   5   6    13343.50    12827.47    107.05 o 
   7   5   6     4275.91     4472.60     48.25 o 
   8   5   6     6783.04     7272.70     72.60 o 
   9   5   6     3902.64     4025.18     50.00 o 
  10   5   6     3499.81     3437.49     46.18 o 
  11   5   6      581.54      668.35     32.84 o 
  12   5   6     2632.06     2656.48     45.62 o 
  13   5   6      494.90      498.74     30.50 o 
  14   5   6     5413.59     5441.75     77.48 o 
  15   5   6      291.62      289.09     36.11 o 
  16   5   6     1930.73     1915.85     56.32 o 
  17   5   6     5226.65     5178.99     88.39 o 
  18   5   6     1354.60     1368.77     56.66 o 
  19   5   6      105.33       98.23     45.85 o 
  20   5   6     1320.30     1403.35     67.66 o 
  21   5   6     2243.99     2220.90     87.21 o 
  22   5   6      204.38      200.90     54.62 o 
  23   5   6      305.90      361.06     60.79 o 
  24   5   6      589.49      607.47     64.66 o 
  25   5   6     1364.87     1383.06    113.51 o 
  26   5   6      108.09       -2.06     70.76 o 
  27   5   6      595.28      396.62     80.95 o 
  28   5   6      423.01      461.64    114.21 o 
  29   5   6       12.96      126.90     80.92 o 
  30   5   6       12.37      129.42    111.39 o 
   0   6   6     6661.89     6585.57    119.17 o 
   1   6   6     9627.76     9673.30     87.37 o 
   2   6   6        5.49       19.52     25.49 o 
   3   6   6     1255.14     1195.06     31.31 o 
   4   6   6    11126.72    11460.37     99.98 o 
   5   6   6     9047.41     9172.76     83.82 o 
   6   6   6       76.80      108.17     24.37 o 
   7   6   6      312.48      305.94     27.17 o 
   8   6   6     3806.64     3927.01     52.10 o 
   9   6   6      889.62      777.60     33.05 o 
  10   6   6       51.33       76.92     30.15 o 
  11   6   6     2912.73     2926.25     53.29 o 
  12   6   6     3668.43     3603.01     59.45 o 
  13   6   6     4404.15     4446.32     81.30 o 
  14   6   6      970.38     1053.91     66.58 o 
  15   6   6     2322.50     2268.10     63.21 o 
  16   6   6     1964.64     2013.70     62.97 o 
  17   6   6     1509.09     1438.92     59.79 o 
  18   6   6      561.86      578.72     53.74 o 
  19   6   6     3714.64     3646.18    103.30 o 
  20   6   6        2.87       -9.84     57.46 o 
  21   6   6      940.62      824.29     65.32 o 
  22   6   6      189.70      190.13     61.33 o 
  23   6   6      678.16      573.00     64.65 o 
  24   6   6     1050.78     1113.85     79.79 o 
  25   6   6      928.02      985.27     79.76 o 
  26   6   6       94.07       32.34     74.36 o 
  27   6   6       24.02       44.29     82.37 o 
  28   6   6        7.47     -116.28    116.28 o 
  29   6   6      893.95      825.54    106.28 o 
   1   7   6     3519.88     3697.58     68.23 o 
   2   7   6     3737.15     3793.39     53.36 o 
   3   7   6      691.47      644.34     32.54 o 
   4   7   6      232.90      229.90     34.40 o 
   5   7   6      406.55      447.55     40.20 o 
   6   7   6     2924.07     2874.83     48.31 o 
   7   7   6        8.97       13.93     28.45 o 
   8   7   6     4853.19     4662.83     66.28 o 
   9   7   6      145.25      137.81     39.55 o 
  10   7   6     6726.51     6600.54     94.43 o 
  11   7   6      591.15      631.43     46.67 o 
  12   7   6     1117.58     1118.46     56.62 o 
  13   7   6       73.06       71.79     45.57 o 
  14   7   6     2366.90     2362.21     68.25 o 
  15   7   6      748.64      724.23     55.06 o 
  16   7   6      200.37      224.30     51.48 o 
  17   7   6       92.10       97.00     49.44 o 
  18   7   6      787.94      820.56     58.45 o 
  19   7   6       12.63      -23.64     56.84 o 
  20   7   6      607.28      683.92     63.97 o 
  21   7   6       18.13      -65.54     65.54 o 
  22   7   6       16.72      -33.84     69.73 o 
  23   7   6       10.29      -66.20     66.20 o 
  24   7   6        1.37      110.25    109.24 o 
  25   7   6        0.60       22.21     75.07 o 
  26   7   6      140.24      115.97     84.24 o 
  27   7   6       72.25       74.29     91.00 o 
   0   8   6      461.28      512.83     51.45 o 
   1   8   6      461.92      585.39     38.89 o 
   2   8   6      240.45      266.32     40.21 o 
   3   8   6      782.75      810.88     41.91 o 
   4   8   6      854.65      899.15     49.08 o 
   5   8   6     3482.96     3314.20     58.85 o 
   6   8   6     1370.54     1520.40     50.94 o 
   7   8   6        8.34       -6.08     49.78 o 
   8   8   6       20.54      -17.93     39.61 o 
   9   8   6        8.10      -35.22     46.63 o 
  10   8   6      153.36      174.09     47.69 o 
  11   8   6        3.14      -45.57     80.13 o 
  12   8   6     2764.66     2575.94     72.58 o 
  13   8   6      455.81      535.59     55.23 o 
  14   8   6      339.51      281.41     63.51 o 
  15   8   6     1517.93     1429.89     66.65 o 
  16   8   6      137.70       91.74     57.21 o 
  17   8   6      288.56      400.52     61.98 o 
  18   8   6        0.28      -39.46     56.91 o 
  19   8   6      504.53      378.62     65.01 o 
  20   8   6      107.88       78.11     63.73 o 
  21   8   6      340.22      406.47     70.53 o 
  22   8   6      211.87      212.61     70.83 o 
  23   8   6        2.58        6.78     77.56 o 
  24   8   6       51.74       14.46     71.63 o 
  25   8   6      149.86      103.64     80.10 o 
  26   8   6      399.32      541.46    110.87 o 
   1   9   6       10.81       66.32     45.15 o 
   2   9   6     1976.86     2003.93     58.34 o 
   3   9   6     1687.04     1692.62     56.08 o 
   4   9   6      595.18      756.69     57.80 o 
   5   9   6       18.48       24.40     46.65 o 
   6   9   6      340.10      380.60     47.74 o 
   7   9   6        1.46       18.36     47.12 o 
   8   9   6       49.57        3.05     51.30 o 
   9   9   6      979.78      973.12     58.60 o 
  10   9   6     2229.24     2103.40     72.37 o 
  11   9   6      403.94      378.87     57.35 o 
  12   9   6      104.97       81.37     56.55 o 
  13   9   6     1815.09     1835.21     73.60 o 
  14   9   6      762.76      774.28     79.33 o 
  15   9   6      285.21      108.12     61.89 o 
  16   9   6      489.08      472.52     80.98 o 
  17   9   6      616.39      803.76     74.19 o 
  18   9   6      511.75      639.75     74.00 o 
  19   9   6       77.83      146.06     67.88 o 
  20   9   6        5.21       74.97     72.97 o 
  21   9   6     1091.17     1292.57     87.34 o 
  22   9   6      184.75      179.56     76.52 o 
  23   9   6      671.86      792.27     93.26 o 
  24   9   6       36.96       68.26     98.77 o 
   0  10   6     1871.16     1863.88    149.85 o 
   1  10   6      198.56      162.93     66.78 o 
   2  10   6      521.45      614.43     62.54 o 
   3  10   6       43.78      -18.89     65.54 o 
   4  10   6      379.81      399.99     54.75 o 
   5  10   6        0.13       33.56     67.79 o 
   6  10   6       64.07      113.21     55.09 o 
   7  10   6        1.87        3.56     56.04 o 
   8  10   6     1277.98     1298.72     67.20 o 
   9  10   6      709.06      739.46     70.86 o 
  10  10   6      249.21      275.37     62.22 o 
  11  10   6       27.33       21.62     61.08 o 
  12  10   6     2445.82     2329.14     83.80 o 
  13  10   6      346.93      342.46     84.33 o 
  14  10   6      887.36      952.53     75.23 o 
  15  10   6       16.81       -7.05     64.87 o 
  16  10   6     1219.40     1126.46     81.82 o 
  17  10   6      103.11       35.40     75.41 o 
  18  10   6      250.14      267.06     81.90 o 
  19  10   6      159.58      188.07     76.98 o 
  20  10   6      126.34       52.83     86.11 o 
  21  10   6      187.68      112.80     88.69 o 
   1  11   6      278.04      319.83    100.01 o 
   2  11   6      260.38      333.33     86.89 o 
   3  11   6       82.19       74.16     65.38 o 
   4  11   6      341.12      281.35     70.33 o 
   5  11   6     1636.88     1498.08     91.17 o 
   6  11   6       14.88      -68.49     68.49 o 
   7  11   6       95.72       17.32     92.99 o 
   8  11   6       52.39        5.03     97.80 o 
   9  11   6      210.28      141.92     69.30 o 
  10  11   6      208.78      231.28     72.69 o 
  11  11   6        1.59      162.89     91.82 o 
  12  11   6      480.63      513.17     94.91 o 
  13  11   6      151.14      267.76     75.35 o 
  14  11   6       19.75      126.66     78.22 o 
  15  11   6        5.51       -9.80     77.94 o 
  16  11   6       45.87       30.74     78.00 o 
  17  11   6        3.22       35.80     81.82 o 
  18  11   6       45.34      104.23    104.41 o 
   0  12   6       62.35      -10.77    107.89 o 
   1  12   6       45.44      120.90     82.61 o 
   2  12   6        0.08       -3.09     90.74 o 
   3  12   6       34.35      -36.45     83.61 o 
   4  12   6       73.18       70.95     82.06 o 
   5  12   6        5.38       26.57     97.05 o 
   6  12   6       22.40        0.25     89.82 o 
   7  12   6      337.61      447.23     96.18 o 
   8  12   6       16.64      -30.91    136.20 o 
   9  12   6      176.47       50.04    107.28 o 
  10  12   6       69.80       76.15    193.66 o 
  11  12   6      143.97      -54.66     85.79 o 
  12  12   6       26.55       81.45    120.22 o 
  13  12   6       10.35      -39.58    101.03 o 
  14  12   6       49.96       98.12    226.67 o 
   1  13   6       96.49       93.96     96.61 o 
   2  13   6     1301.27     1343.64    112.32 o 
   3  13   6       83.86       66.22    100.30 o 
   4  13   6       94.80      215.89    107.75 o 
   5  13   6        5.66      -99.21     99.21 o 
   6  13   6      204.59      261.47    109.28 o 
   7  13   6       78.86        1.30    113.27 o 
   1   1   7     9057.41     9202.35     70.72 o 
   2   1   7      986.42     1038.83     19.97 o 
   3   1   7       33.01       55.34     10.75 o 
   4   1   7     1286.58     1321.79     19.84 o 
   5   1   7     6379.45     6583.60     54.26 o 
   6   1   7      851.33      844.15     18.24 o 
   7   1   7     2783.36     2929.04     31.09 o 
   8   1   7      478.00      526.30     21.01 o 
   9   1   7     1086.28     1098.36     21.44 o 
  10   1   7      424.94      466.21     19.65 o 
  11   1   7        9.34       30.05     19.45 o 
  12   1   7     1093.74     1278.25     28.00 o 
  13   1   7      105.51       53.61     20.07 o 
  14   1   7      116.33       94.55     20.55 o 
  15   1   7     2052.20     2122.77     36.66 o 
  16   1   7     2153.00     2300.38     40.70 o 
  17   1   7     2682.13     2822.57     45.89 o 
  18   1   7     1197.32     1180.83     39.31 o 
  19   1   7       10.42       44.72     33.91 o 
  20   1   7     2188.45     2251.76     51.74 o 
  21   1   7       10.69       58.78     39.93 o 
  22   1   7      186.23      130.74     42.20 o 
  23   1   7       84.26       22.18     46.23 o 
  24   1   7        0.53       -7.84     44.88 o 
  25   1   7      841.23      883.58     72.85 o 
  26   1   7      229.04      201.10     58.27 o 
  27   1   7     1133.75     1161.99     69.42 o 
  28   1   7      175.26      234.14     65.09 o 
  29   1   7      742.46      738.37     77.44 o 
  30   1   7      179.08      289.06     91.35 o 
  31   1   7       26.47      -92.20     92.20 o 
  32   1   7      103.20      -24.68     98.74 o 
   0   2   7     4270.73     4292.99     54.44 o 
   1   2   7    14334.49    14526.23    114.03 o 
   2   2   7       50.92       52.54     13.20 o 
   3   2   7     5427.76     5498.45     50.48 o 
   4   2   7    21385.36    22007.56    228.56 o 
   5   2   7       37.37       19.85     11.91 o 
   6   2   7       20.85       32.23     13.01 o 
   7   2   7     3773.51     3971.90     38.76 o 
   8   2   7     7632.90     7120.43     60.09 o 
   9   2   7     5857.37     6406.98     58.35 o 
  10   2   7     5281.91     5308.33     51.50 o 
  11   2   7      930.53     1113.07     28.01 o 
  12   2   7     8364.39     8156.81     76.75 o 
  13   2   7      158.88      143.36     20.57 o 
  14   2   7     5523.66     5478.04     62.71 o 
  15   2   7      106.35      106.23     23.61 o 
  16   2   7     4417.04     4383.60     56.31 o 
  17   2   7     1763.05     1690.49     41.84 o 
  18   2   7       28.61        0.49     29.66 o 
  19   2   7      420.69      493.86     36.21 o 
  20   2   7     4885.36     4830.15     87.91 o 
  21   2   7        7.25        3.86     39.73 o 
  22   2   7      546.79      549.05     52.98 o 
  23   2   7       15.84       -9.84     46.17 o 
  24   2   7     3140.23     3087.46     82.42 o 
  25   2   7      959.79      950.88     64.45 o 
  26   2   7      362.42      356.18     59.01 o 
  27   2   7      353.87      368.72     71.12 o 
  28   2   7      853.14      897.25     85.38 o 
  29   2   7      330.00      477.00     78.11 o 
  30   2   7      172.71      231.38     81.18 o 
  31   2   7        4.16       34.93     87.69 o 
  32   2   7      107.43      290.66    207.00 o 
   1   3   7    13582.77    14098.36    106.79 o 
   2   3   7       32.23        7.70     13.77 o 
   3   3   7       86.23      105.77     14.66 o 
   4   3   7     2021.76     2339.38     30.21 o 
   5   3   7      787.04      732.65     20.00 o 
   6   3   7     1360.69     1424.68     23.98 o 
   7   3   7    10831.75    11464.58     90.45 o 
   8   3   7      957.04     1009.76     22.34 o 
   9   3   7       25.84       37.51     19.04 o 
  10   3   7     9571.09    10169.71     86.27 o 
  11   3   7      133.83      107.07     24.27 o 
  12   3   7     1688.74     1714.92     31.95 o 
  13   3   7     7166.21     7540.22     78.78 o 
  14   3   7      484.80      577.09     29.43 o 
  15   3   7     1439.01     1411.10     35.78 o 
  16   3   7     1543.92     1568.80     40.96 o 
  17   3   7     1117.48     1016.99     40.09 o 
  18   3   7      491.85      472.32     36.46 o 
  19   3   7       62.91       22.53     32.78 o 
  20   3   7       16.94      -17.10     34.92 o 
  21   3   7     1153.76     1143.30     51.98 o 
  22   3   7      229.18      120.26     67.41 o 
  23   3   7      619.08      736.90     68.70 o 
  24   3   7       63.84      -11.60     56.25 o 
  25   3   7      790.98      939.85     79.35 o 
  26   3   7      330.73      454.74     97.18 o 
  27   3   7     2229.81     2176.52     96.33 o 
  28   3   7      121.61      -24.16     73.29 o 
  29   3   7      444.17      470.09    108.32 o 
  30   3   7      179.40      229.06     88.74 o 
  31   3   7      342.05      294.18     92.53 o 
   0   4   7    23116.68    23706.19    246.72 o 
   1   4   7       23.36       27.02     16.28 o 
   2   4   7     2850.43     2780.38     33.52 o 
   3   4   7     2643.52     2670.85     32.65 o 
   4   4   7       38.73       21.00     15.62 o 
   5   4   7    22546.42    23484.38    173.48 o 
   6   4   7      194.16      180.57     17.60 o 
   7   4   7      443.59      440.99     20.72 o 
   8   4   7     9694.81     9380.65     81.62 o 
   9   4   7     3904.43     3917.41     43.44 o 
  10   4   7      146.86      188.86     20.75 o 
  11   4   7     1472.28     1423.06     30.69 o 
  12   4   7    10858.35    10813.11    104.95 o 
  13   4   7     3124.90     3167.98     47.95 o 
  14   4   7       59.77       97.44     25.91 o 
  15   4   7     4547.09     4651.64     64.65 o 
  16   4   7      888.92      894.68     40.97 o 
  17   4   7     1776.52     1629.45     64.88 o 
  18   4   7      758.23      739.04     49.16 o 
  19   4   7     1854.47     1805.97     59.54 o 
  20   4   7     2614.74     2632.62     67.73 o 
  21   4   7      611.57      678.75     53.65 o 
  22   4   7      365.86      368.96     56.15 o 
  23   4   7      766.18      792.05     59.72 o 
  24   4   7     2084.09     2184.74    130.60 o 
  25   4   7      358.37      270.37     70.85 o 
  26   4   7      103.43      199.55     94.31 o 
  27   4   7        2.78        0.71    106.93 o 
  28   4   7      471.09      582.73     84.00 o 
  29   4   7      171.99      233.51    112.26 o 
  30   4   7      479.75      479.47    176.49 o 
  31   4   7      128.66       22.07    173.06 o 
   1   5   7     4584.69     4588.16     47.64 o 
   2   5   7     1868.05     1926.06     43.49 o 
   3   5   7     7536.57     7381.14     66.12 o 
   4   5   7       44.07       72.74     19.62 o 
   5   5   7    14845.83    14719.40    125.81 o 
   6   5   7      541.09      492.77     23.20 o 
   7   5   7     4588.31     4451.96     48.95 o 
   8   5   7      111.24      131.82     23.52 o 
   9   5   7     4246.93     4350.32     52.90 o 
  10   5   7     3952.93     4048.52     51.07 o 
  11   5   7     1678.68     1523.30     37.51 o 
  12   5   7        7.43      -19.95     27.88 o 
  13   5   7      257.95      320.69     38.06 o 
  14   5   7     3929.46     3913.71     74.89 o 
  15   5   7     2076.68     1975.91     57.01 o 
  16   5   7        2.46       29.50     41.30 o 
  17   5   7       12.85      -46.45     54.08 o 
  18   5   7       11.22        2.38     52.57 o 
  19   5   7     1213.99     1251.39     59.00 o 
  20   5   7        0.55      -46.17     50.49 o 
  21   5   7      402.38      466.75     55.35 o 
  22   5   7       55.51       40.76     62.86 o 
  23   5   7      454.95      555.38     65.26 o 
  24   5   7      102.67       16.98     56.90 o 
  25   5   7      267.34      264.64     69.86 o 
  26   5   7       91.09      255.69     78.15 o 
  27   5   7      822.37      848.18     92.37 o 
  28   5   7       20.47       69.47     82.50 o 
  29   5   7      750.14      734.86    143.70 o 
  30   5   7      110.13      188.18    102.77 o 
   0   6   7      518.66      592.05     37.84 o 
   1   6   7     3877.71     4083.52     47.21 o 
   2   6   7      491.90      517.32     27.47 o 
   3   6   7      135.22      215.05     23.92 o 
   4   6   7      440.23      396.46     25.38 o 
   5   6   7     1922.76     1921.00     35.53 o 
   6   6   7     1761.82     1731.08     37.65 o 
   7   6   7        0.81        3.88     24.84 o 
   8   6   7     1905.69     1825.33     42.52 o 
   9   6   7     4396.93     4521.71     62.33 o 
  10   6   7     2771.05     2761.64     54.41 o 
  11   6   7       31.38       50.78     33.36 o 
  12   6   7     5053.79     4694.37     76.78 o 
  13   6   7       71.64       71.18     42.96 o 
  14   6   7      760.34      866.01     53.69 o 
  15   6   7      114.81      104.03     43.67 o 
  16   6   7      474.46      552.26     48.93 o 
  17   6   7     1362.84     1354.04     93.32 o 
  18   6   7      726.32      815.61     57.11 o 
  19   6   7      618.28      686.37     56.27 o 
  20   6   7      466.00      475.62     57.52 o 
  21   6   7      355.50      370.97     58.06 o 
  22   6   7      388.38      463.49     66.57 o 
  23   6   7       28.74       36.17     60.60 o 
  24   6   7      693.68      666.59     75.16 o 
  25   6   7      365.64      396.46     74.54 o 
  26   6   7     1420.12     1477.94     96.54 o 
  27   6   7      301.57      428.36     89.64 o 
  28   6   7      190.33      268.04     91.57 o 
  29   6   7      180.90      210.96    134.24 o 
   1   7   7    11562.70    11051.97    105.58 o 
   2   7   7     2273.43     2201.10     40.40 o 
   3   7   7     4667.84     4671.42     60.37 o 
   4   7   7     1644.35     1615.94     39.99 o 
   5   7   7    11331.32    11051.28    106.73 o 
   6   7   7     4847.27     4688.25     66.09 o 
   7   7   7     2416.05     2232.74     49.05 o 
   8   7   7      592.24      564.16     37.25 o 
   9   7   7     9646.36     9301.86    118.44 o 
  10   7   7      510.08      635.05     46.94 o 
  11   7   7     5399.57     5635.58     89.42 o 
  12   7   7       71.99       58.10     43.97 o 
  13   7   7     7259.91     7142.66    114.48 o 
  14   7   7      992.23      942.18     57.44 o 
  15   7   7     3481.57     3442.33    101.85 o 
  16   7   7        0.80      108.74     49.55 o 
  17   7   7      405.96      585.73     58.89 o 
  18   7   7      112.31       95.47     54.11 o 
  19   7   7     1428.51     1463.17     69.85 o 
  20   7   7      358.72      265.52     59.92 o 
  21   7   7     1685.53     1622.65     71.72 o 
  22   7   7      442.69      542.80     70.25 o 
  23   7   7      887.52      992.51     78.16 o 
  24   7   7      119.68      -21.79     83.56 o 
  25   7   7      761.90      805.74     87.47 o 
  26   7   7      945.34     1110.20     95.86 o 
  27   7   7      588.94      590.16    131.99 o 
   0   8   7      944.27      863.70     62.70 o 
   1   8   7       94.42       20.15     36.54 o 
   2   8   7      223.81      194.15     43.65 o 
   3   8   7      706.39      702.02     44.09 o 
   4   8   7      855.52      884.97     46.01 o 
   5   8   7     1327.17     1317.05     58.78 o 
   6   8   7       12.73       59.24     47.96 o 
   7   8   7      124.89      123.32     39.61 o 
   8   8   7      703.18      777.42     50.05 o 
   9   8   7      808.03      780.06     52.13 o 
  10   8   7     6057.43     6030.20     96.01 o 
  11   8   7      178.73      127.14     56.19 o 
  12   8   7      509.55      445.91     55.59 o 
  13   8   7       42.01       -4.04     48.91 o 
  14   8   7     1552.08     1627.26     67.73 o 
  15   8   7      668.50      640.54     59.84 o 
  16   8   7     2441.42     2350.01     77.45 o 
  17   8   7       28.06        1.78     92.45 o 
  18   8   7      476.36      547.30     87.69 o 
  19   8   7       30.15       19.33     67.61 o 
  20   8   7      578.93      690.33     81.64 o 
  21   8   7     2029.57     2068.26     86.20 o 
  22   8   7     2463.84     2345.57     90.78 o 
  23   8   7      202.54      115.19     72.40 o 
  24   8   7      207.08      193.83     79.20 o 
  25   8   7      546.53      710.21    117.07 o 
   1   9   7     7136.40     7011.54    115.23 o 
   2   9   7      205.17      191.25     47.01 o 
   3   9   7     1422.17     1384.09     55.14 o 
   4   9   7       24.73      -27.53     47.39 o 
   5   9   7     1023.84     1012.18     51.17 o 
   6   9   7      297.73      273.64     46.04 o 
   7   9   7     4170.41     4092.39     82.49 o 
   8   9   7        3.90       17.98     59.21 o 
   9   9   7     2886.59     2911.92     73.61 o 
  10   9   7      919.43      950.50     61.81 o 
  11   9   7     4008.05     4214.29     94.19 o 
  12   9   7       77.48       72.66     63.48 o 
  13   9   7     2295.61     2310.69     78.06 o 
  14   9   7       54.50      -44.98     59.23 o 
  15   9   7     2988.70     3196.91     88.63 o 
  16   9   7      154.98      126.16     63.93 o 
  17   9   7     3167.07     3131.60     91.50 o 
  18   9   7      314.34      266.85    102.35 o 
  19   9   7     1582.47     1439.93     81.91 o 
  20   9   7        0.52       -5.60     95.90 o 
  21   9   7      916.04      953.77     86.95 o 
  22   9   7        1.21       11.27     82.98 o 
  23   9   7     1519.70     1553.15     94.20 o 
   0  10   7     7472.98     7194.36    284.06 o 
   1  10   7     3979.26     3690.28     90.65 o 
   2  10   7      726.44      675.59     64.08 o 
   3  10   7      301.96      254.28     95.78 o 
   4  10   7     3580.68     3643.18     91.00 o 
   5  10   7      120.89       59.67     61.51 o 
   6  10   7      158.84      131.77     59.42 o 
   7  10   7        0.98        5.12    138.37 o 
   8  10   7     1358.41     1400.49     65.74 o 
   9  10   7      272.77      240.82     63.74 o 
  10  10   7       47.68      -10.53     60.96 o 
  11  10   7      111.14      125.72     89.06 o 
  12  10   7     1399.29     1446.26     76.62 o 
  13  10   7      654.68      673.87     72.04 o 
  14  10   7      327.49      361.83     66.87 o 
  15  10   7      298.54      338.23     72.63 o 
  16  10   7      861.48      896.32     78.03 o 
  17  10   7      438.39      445.73     76.62 o 
  18  10   7      521.52      535.30     83.75 o 
  19  10   7        1.11       -5.16    100.41 o 
  20  10   7      377.56      346.00     86.35 o 
  21  10   7       61.70       77.09    135.15 o 
   1  11   7      241.59      280.16     66.53 o 
   2  11   7      765.87      685.23     72.27 o 
   3  11   7     1499.81     1563.83     79.45 o 
   4  11   7       30.75      -61.44     70.19 o 
   5  11   7       17.13      -95.28    100.08 o 
   6  11   7      181.55      182.29     67.82 o 
   7  11   7      801.71      958.49    120.67 o 
   8  11   7       20.05       56.92     82.22 o 
   9  11   7      262.37      302.05    104.81 o 
  10  11   7        1.72       36.80     75.16 o 
  11  11   7     1191.40     1073.15     87.87 o 
  12  11   7        4.12       59.77     83.96 o 
  13  11   7       19.48      -55.87     91.04 o 
  14  11   7      392.43      493.37     79.32 o 
  15  11   7      197.82      200.08     83.79 o 
  16  11   7        0.47      -65.56     80.19 o 
  17  11   7      199.33      124.49     86.37 o 
  18  11   7        4.72       -6.67    141.75 o 
   0  12   7     4476.87     4538.22    165.90 o 
   1  12   7      134.42       63.41     76.08 o 
   2  12   7       19.32       30.92     92.07 o 
   3  12   7       50.45      -68.71     80.10 o 
   4  12   7     6418.74     6635.64    147.94 o 
   5  12   7      615.33      729.75     92.51 o 
   6  12   7        0.03       -3.36    103.87 o 
   7  12   7       48.56       77.55    105.81 o 
   8  12   7     3332.80     3467.36    129.40 o 
   9  12   7      141.07       71.16    112.41 o 
  10  12   7      120.61      299.47    287.22 o 
  11  12   7      208.92      230.78     87.53 o 
  12  12   7     1719.59     1797.77    127.59 o 
  13  12   7        3.45      -17.77    169.35 o 
   1  13   7        3.85      -13.28     90.95 o 
   2  13   7       35.84      -36.67    107.06 o 
   3  13   7       86.10      -79.89    106.44 o 
   4  13   7      165.36      153.33    103.28 o 
   5  13   7      292.02      119.23    128.94 o 
   0   0   8    96463.29    94218.55   1308.18 o 
   1   0   8     1041.25      996.04     25.28 o 
   2   0   8     1184.84     1207.71     27.20 o 
   3   0   8       16.42       27.11     16.28 o 
   4   0   8    63829.39    62911.51    622.55 o 
   5   0   8     5596.35     5818.14     70.20 o 
   6   0   8     3842.60     4132.67     55.69 o 
   7   0   8      369.28      371.39     24.25 o 
   8   0   8    44990.73    45728.81    457.89 o 
   9   0   8      144.57      275.83     23.80 o 
  10   0   8        9.42       11.44     22.52 o 
  11   0   8      772.37      754.48     32.06 o 
  12   0   8    33119.47    33393.99    375.62 o 
  13   0   8    28001.53    26936.45    308.27 o 
  14   0   8     6829.77     7091.69    116.86 o 
  15   0   8      959.48      983.35     40.96 o 
  16   0   8    10811.79    10744.87    140.60 o 
  17   0   8     2549.31     2463.57     66.67 o 
  18   0   8      319.97      339.39     53.04 o 
  19   0   8     9776.88     9487.55    147.24 o 
  20   0   8      701.06      693.10     67.29 o 
  21   0   8     1049.45     1035.83     70.11 o 
  22   0   8      375.34      394.84     65.36 o 
  23   0   8      408.44      462.87     73.82 o 
  24   0   8       16.33      -26.34     68.41 o 
  25   0   8     1291.95     1375.28    117.68 o 
  26   0   8      355.92      304.36     80.61 o 
  27   0   8       14.18       -2.55     99.76 o 
  28   0   8     1728.14     2130.49    129.63 o 
  29   0   8     5150.52     5515.38    556.18 o 
  30   0   8       28.93        9.60    194.30 o 
  31   0   8       34.23      -22.26    158.41 o 
   1   1   8     4583.47     4857.06     40.58 o 
   2   1   8    40527.02    40296.83    316.20 o 
   3   1   8     1321.36     1492.19     21.04 o 
   4   1   8     7918.29     7730.36     64.76 o 
   5   1   8     1503.52     1517.00     22.26 o 
   6   1   8    44555.84    43098.76    304.89 o 
   7   1   8       79.80       31.92     14.34 o 
   8   1   8     2784.46     2976.41     32.93 o 
   9   1   8     1240.20     1272.56     23.98 o 
  10   1   8    19795.23    19072.56    142.69 o 
  11   1   8      568.12      513.10     26.32 o 
  12   1   8     1135.40     1194.41     30.27 o 
  13   1   8      650.70      653.32     25.92 o 
  14   1   8     5455.57     5122.22     64.06 o 
  15   1   8       69.10       64.46     24.00 o 
  16   1   8       62.80       62.22     27.59 o 
  17   1   8     1164.53     1144.37     35.92 o 
  18   1   8    10431.03    10134.34    107.71 o 
  19   1   8     2237.22     2237.67     65.84 o 
  20   1   8      138.44      158.20     36.78 o 
  21   1   8      265.99      435.61     97.32 o 
  22   1   8     4016.98     4140.20     78.45 o 
  23   1   8     4315.81     4221.37     81.03 o 
  24   1   8      854.50      855.32     55.08 o 
  25   1   8      297.66      264.38     58.21 o 
  26   1   8     3591.04     3812.51     93.70 o 
  27   1   8     2816.00     3046.39    109.48 o 
  28   1   8       79.25       53.41     68.84 o 
  29   1   8      337.85      258.36    116.54 o 
  30   1   8      544.38      600.27     97.47 o 
  31   1   8     1220.27     1202.12    118.11 o 
  32   1   8      216.48      583.92    221.29 o 
   0   2   8    12352.29    11710.08    236.78 o 
   1   2   8      258.98      337.06     16.32 o 
   2   2   8    10470.50    10956.50     89.53 o 
   3   2   8       18.39        6.99     15.45 o 
   4   2   8    14825.20    14533.49    120.46 o 
   5   2   8     2317.32     2188.58     29.45 o 
   6   2   8     1516.28     1605.76     23.64 o 
   7   2   8    21664.38    22751.98    166.88 o 
   8   2   8    29301.79    29447.10    221.07 o 
   9   2   8    55785.61    57620.38    406.25 o 
  10   2   8     5025.58     5141.16     51.04 o 
  11   2   8     8233.17     8141.12     76.45 o 
  12   2   8    20686.97    20561.31    175.35 o 
  13   2   8     6991.35     7017.11     70.17 o 
  14   2   8     3793.54     3882.47     73.00 o 
  15   2   8      297.49      316.00     32.61 o 
  16   2   8     3968.75     3857.68     54.38 o 
  17   2   8     4095.33     4018.75     56.13 o 
  18   2   8     2645.26     2635.82     65.62 o 
  19   2   8      672.90      678.07     40.79 o 
  20   2   8      670.52      690.91     41.64 o 
  21   2   8     2707.03     2600.95     59.70 o 
  22   2   8       47.47       23.85     46.22 o 
  23   2   8       14.40      -26.02     46.53 o 
  24   2   8     1279.73     1278.56     72.96 o 
  25   2   8      797.54      812.17     69.09 o 
  26   2   8      511.45      581.81     72.47 o 
  27   2   8        2.58       72.18     69.69 o 
  28   2   8      529.72      776.58     80.11 o 
  29   2   8     1759.14     1966.42    100.94 o 
  30   2   8       14.38      -97.58     97.58 o 
  31   2   8      140.56      102.13     92.17 o 
   1   3   8      586.47      555.64     17.86 o 
   2   3   8     7817.55     7623.48     68.97 o 
   3   3   8       90.02      154.24     17.04 o 
   4   3   8     2005.41     2221.68     31.14 o 
   5   3   8       81.51      163.84     17.88 o 
   6   3   8     3446.44     3299.53     35.89 o 
   7   3   8    11128.84    10648.53     85.56 o 
   8   3   8      230.88      233.40     17.22 o 
   9   3   8     2184.35     2499.88     33.13 o 
  10   3   8     1041.80      809.75     23.28 o 
  11   3   8     1899.88     1791.04     45.67 o 
  12   3   8      872.93      856.83     26.26 o 
  13   3   8     3354.81     3443.76     49.36 o 
  14   3   8     4262.80     4239.31     56.39 o 
  15   3   8     2236.58     2353.17     43.35 o 
  16   3   8       21.77       -2.50     27.30 o 
  17   3   8     4102.85     4091.06     61.93 o 
  18   3   8     1601.56     1625.27     47.39 o 
  19   3   8     1120.09     1078.30     48.00 o 
  20   3   8      280.48      297.43     45.84 o 
  21   3   8     2456.89     2365.96    108.78 o 
  22   3   8     1921.90     2186.03     71.42 o 
  23   3   8       73.68      105.28     87.33 o 
  24   3   8     2248.06     2287.04     87.83 o 
  25   3   8        0.49      -26.15     61.87 o 
  26   3   8      632.14      638.58     77.90 o 
  27   3   8      520.80      588.85     82.84 o 
  28   3   8     2282.99     2269.16    121.71 o 
  29   3   8       28.38      -51.75     82.35 o 
  30   3   8       24.82      -59.51     80.23 o 
  31   3   8      253.53      172.32    107.64 o 
   0   4   8     1480.28     1576.21     37.33 o 
   1   4   8     1066.21     1057.58     29.99 o 
   2   4   8      248.78      303.51     19.04 o 
   3   4   8     3493.00     3332.99     40.44 o 
   4   4   8     6668.55     6733.03     59.88 o 
   5   4   8     8065.51     7977.14     68.71 o 
   6   4   8      631.67      599.52     30.45 o 
   7   4   8     7563.45     7176.35     63.79 o 
   8   4   8     1550.38     1590.33     28.30 o 
   9   4   8    11798.36    11598.80     98.24 o 
  10   4   8     4233.27     4273.23     50.78 o 
  11   4   8     7329.96     7413.26     74.32 o 
  12   4   8       43.30       45.19     33.14 o 
  13   4   8    19787.19    19583.95    188.51 o 
  14   4   8     3907.58     3892.29     60.89 o 
  15   4   8     9699.05     9191.17    111.55 o 
  16   4   8       68.23       92.70     39.02 o 
  17   4   8     2922.98     3015.02     66.55 o 
  18   4   8     2414.80     2320.32     65.86 o 
  19   4   8     2465.50     2662.83     69.15 o 
  20   4   8     1580.55     1493.22     98.33 o 
  21   4   8      250.16      246.37     50.06 o 
  22   4   8     2240.04     2275.43     76.11 o 
  23   4   8      975.50      917.25     63.79 o 
  24   4   8      676.72      720.56     77.25 o 
  25   4   8       37.53       12.81     67.86 o 
  26   4   8     2465.66     2402.97    138.68 o 
  27   4   8      268.56      152.50     76.05 o 
  28   4   8        2.11       56.37    107.34 o 
  29   4   8      469.64      376.12     86.33 o 
  30   4   8     1380.97     1609.51    108.08 o 
   1   5   8     3918.14     3836.18     43.73 o 
   2   5   8     5258.97     5027.48     51.26 o 
   3   5   8    14638.39    14515.61    119.71 o 
   4   5   8       15.59       -5.63     18.99 o 
   5   5   8     1120.92     1020.76     31.24 o 
   6   5   8      781.78      985.23     34.92 o 
   7   5   8     2670.08     2696.31     37.88 o 
   8   5   8     5612.37     5720.29     68.09 o 
   9   5   8     8468.88     8569.91     90.73 o 
  10   5   8     1082.03     1100.97     44.38 o 
  11   5   8      634.19      602.90     40.03 o 
  12   5   8       24.42       45.78     31.93 o 
  13   5   8      211.53      151.06     32.69 o 
  14   5   8       78.58       84.31     36.13 o 
  15   5   8      208.83      315.50     54.07 o 
  16   5   8     1683.17     1550.61     55.34 o 
  17   5   8     6372.23     6307.93    100.61 o 
  18   5   8     2330.94     2261.18     67.22 o 
  19   5   8       62.01       61.45     57.71 o 
  20   5   8     1049.85      950.75     59.17 o 
  21   5   8     1120.40     1176.52     70.23 o 
  22   5   8      215.83      273.12     55.66 o 
  23   5   8      485.43      666.94     68.21 o 
  24   5   8     2698.87     2688.47     87.28 o 
  25   5   8      509.50      404.31     71.94 o 
  26   5   8      180.14      226.95     88.47 o 
  27   5   8        2.07       12.50     80.07 o 
  28   5   8      739.76      695.41     95.72 o 
  29   5   8      563.42      696.49     98.99 o 
   0   6   8      500.26      517.47     38.36 o 
   1   6   8     2724.68     2674.14     39.05 o 
   2   6   8      903.13      942.08     29.28 o 
   3   6   8     3008.97     2811.84     40.14 o 
   4   6   8      163.86      164.14     24.58 o 
   5   6   8     2715.09     2616.43     47.09 o 
   6   6   8        4.12       10.76     36.22 o 
   7   6   8     4293.84     4587.47     89.84 o 
   8   6   8      783.78      782.76     38.21 o 
   9   6   8       64.48       33.41     31.74 o 
  10   6   8      543.52      583.98     37.71 o 
  11   6   8        3.84       39.23     39.73 o 
  12   6   8      594.45      637.52     45.04 o 
  13   6   8     4212.23     4238.31     81.58 o 
  14   6   8       75.35        7.45     41.02 o 
  15   6   8     1620.88     1688.65     61.05 o 
  16   6   8        7.64       48.62     47.21 o 
  17   6   8        4.44        1.45     47.31 o 
  18   6   8     1482.70     1453.87     81.97 o 
  19   6   8        4.28       75.24     62.76 o 
  20   6   8      230.97      133.41     56.77 o 
  21   6   8       51.73      -42.74     64.21 o 
  22   6   8     1473.68     1435.88     69.59 o 
  23   6   8      869.16      759.76     68.78 o 
  24   6   8        4.94      -52.70     64.73 o 
  25   6   8      109.91      105.82     78.77 o 
  26   6   8      551.48      922.61    188.91 o 
  27   6   8       20.81       17.95    131.42 o 
  28   6   8       43.78       33.89    103.66 o 
   1   7   8      590.49      680.56     32.33 o 
   2   7   8      485.16      503.48     32.76 o 
   3   7   8     2477.04     2399.17     57.10 o 
   4   7   8      157.64      151.90     33.49 o 
   5   7   8      941.60     1000.19     41.55 o 
   6   7   8      529.80      625.47     35.92 o 
   7   7   8       10.73       26.55     40.04 o 
   8   7   8     2878.04     2812.74     61.28 o 
   9   7   8     1049.97     1124.63     47.36 o 
  10   7   8        3.62       51.99     56.40 o 
  11   7   8      113.96      166.04     43.38 o 
  12   7   8      299.37      447.96     50.51 o 
  13   7   8        1.33       24.07     55.17 o 
  14   7   8       89.76       68.63     53.56 o 
  15   7   8      464.31      495.24     56.11 o 
  16   7   8       49.52      -25.62     50.76 o 
  17   7   8        3.27      -46.48     51.47 o 
  18   7   8      731.83      735.65     62.55 o 
  19   7   8        1.24        2.05     65.80 o 
  20   7   8        3.45       33.94     72.04 o 
  21   7   8      349.46      381.08     65.25 o 
  22   7   8       46.01       15.66     70.74 o 
  23   7   8        1.34      -62.12     62.12 o 
  24   7   8      137.34       49.01     72.89 o 
  25   7   8        1.78      -83.28     83.28 o 
  26   7   8       19.06      -20.89     89.75 o 
  27   7   8        1.76       -8.50    109.57 o 
   0   8   8      478.91      620.55     80.08 o 
   1   8   8      696.25      719.76     46.75 o 
   2   8   8        6.44       50.67     39.00 o 
   3   8   8      197.47      210.20     39.88 o 
   4   8   8      278.72      403.83     42.02 o 
   5   8   8      139.48      103.08     37.55 o 
   6   8   8       17.00       43.25     39.17 o 
   7   8   8       29.67       30.66     46.05 o 
   8   8   8        7.47       56.66     44.15 o 
   9   8   8       60.03       77.77     46.04 o 
  10   8   8      176.44      289.82     58.43 o 
  11   8   8       23.14      114.00     59.17 o 
  12   8   8     4851.92     4543.38     92.57 o 
  13   8   8       66.07       42.25     51.75 o 
  14   8   8      287.33      233.09     56.93 o 
  15   8   8      422.14      354.52     61.05 o 
  16   8   8     1514.91     1390.30     76.33 o 
  17   8   8      434.29      327.36     60.96 o 
  18   8   8      102.62      -34.06     61.92 o 
  19   8   8       23.98       40.80     85.59 o 
  20   8   8       50.38      -17.17     71.25 o 
  21   8   8      312.35      282.52     71.03 o 
  22   8   8      183.58      205.39     70.79 o 
  23   8   8      323.49      291.70     75.99 o 
  24   8   8        6.31      137.11     92.97 o 
  25   8   8       24.50      118.05     93.71 o 
   1   9   8     1198.66     1255.87     63.39 o 
   2   9   8        9.56       47.70     57.47 o 
   3   9   8     1422.22     1393.19     59.84 o 
   4   9   8     2633.54     2479.47     68.96 o 
   5   9   8      879.35      826.90     55.83 o 
   6   9   8       12.58       61.35     49.82 o 
   7   9   8       12.76      -12.32     54.47 o 
   8   9   8      423.44      428.11     55.08 o 
   9   9   8      605.04      689.84     55.21 o 
  10   9   8      914.72      942.01     63.73 o 
  11   9   8      285.11      238.15     57.58 o 
  12   9   8      127.73      158.99     68.65 o 
  13   9   8     1000.51      983.89     68.98 o 
  14   9   8     2625.20     2539.01     88.17 o 
  15   9   8       19.77       90.91     91.03 o 
  16   9   8      317.91      249.13     72.93 o 
  17   9   8      839.10      849.50    105.32 o 
  18   9   8      111.96      105.77     68.87 o 
  19   9   8       27.66      -34.02     68.06 o 
  20   9   8      280.23      378.06     74.02 o 
  21   9   8      565.02      581.67     84.61 o 
  22   9   8       74.64        3.20     85.97 o 
  23   9   8       63.27       64.67    104.47 o 
   0  10   8     1043.41     1057.74     97.19 o 
   1  10   8     1475.66     1555.68     90.46 o 
   2  10   8       64.10        3.45     62.32 o 
   3  10   8      954.86      985.42    105.97 o 
   4  10   8      232.88      242.64     63.21 o 
   5  10   8        8.87       30.73     51.18 o 
   6  10   8        0.44        3.49     54.56 o 
   7  10   8      923.93     1056.34     72.54 o 
   8  10   8       13.08       90.76     64.47 o 
   9  10   8      182.69      178.19     67.41 o 
  10  10   8      147.76       94.09     68.70 o 
  11  10   8      211.50       50.15     72.08 o 
  12  10   8     1240.69     1212.15     77.78 o 
  13  10   8      187.65      196.52     69.50 o 
  14  10   8       34.84       59.13     72.43 o 
  15  10   8       40.21      -37.73     75.53 o 
  16  10   8      341.36      372.43     93.80 o 
  17  10   8        6.05      -33.44     79.03 o 
  18  10   8       89.91      110.13     77.32 o 
  19  10   8      489.63      462.78     83.91 o 
  20  10   8       15.70      -79.03     81.70 o 
   1  11   8        0.85        6.85     79.88 o 
   2  11   8       10.35      -51.53     73.55 o 
   3  11   8      294.44      263.11     67.59 o 
   4  11   8       15.37      -52.44     70.97 o 
   5  11   8     1074.27     1021.96     83.47 o 
   6  11   8      213.15      327.33     90.44 o 
   7  11   8      770.96      785.36     92.48 o 
   8  11   8       75.92      130.26     74.95 o 
   9  11   8      830.57      747.43     85.90 o 
  10  11   8      243.02      126.71     73.98 o 
  11  11   8       64.88       15.16    111.33 o 
  12  11   8      123.29       75.80    102.54 o 
  13  11   8       75.32      124.81     85.87 o 
  14  11   8       35.67      -35.00     82.94 o 
  15  11   8        8.06      125.83    115.87 o 
  16  11   8       95.95      133.36     99.60 o 
  17  11   8        1.17     -207.19    207.19 o 
   0  12   8      236.20      365.42    151.40 o 
   1  12   8       48.31      153.76     77.85 o 
   2  12   8      105.49       71.31     74.28 o 
   3  12   8     1048.98     1099.17    100.56 o 
   4  12   8       23.67      -37.43     86.37 o 
   5  12   8       21.67      -85.88     85.88 o 
   6  12   8       30.87      -33.51     97.99 o 
   7  12   8      174.70      125.32    107.36 o 
   8  12   8      146.08      -92.60     92.60 o 
   9  12   8      108.46      -50.75     96.16 o 
  10  12   8        0.10       75.89    104.80 o 
  11  12   8      106.38      -20.82    100.73 o 
  12  12   8      261.27      120.46    110.71 o 
   1  13   8       16.03        5.84     84.59 o 
   2  13   8      299.92      226.48    101.08 o 
   3  13   8        4.91       70.28    123.07 o 
   1   1   9       87.15      123.81     12.59 o 
   2   1   9     1652.97     1516.17     21.87 o 
   3   1   9      626.36      576.67     20.13 o 
   4   1   9      969.11     1069.80     20.02 o 
   5   1   9     2704.45     2665.71     30.20 o 
   6   1   9     3330.79     3436.68     35.63 o 
   7   1   9      102.70      120.76     15.69 o 
   8   1   9      686.62      704.29     21.00 o 
   9   1   9     9092.94     9297.47     79.81 o 
  10   1   9     4889.77     5062.93     49.05 o 
  11   1   9       21.94       33.36     18.37 o 
  12   1   9      802.86      760.05     26.29 o 
  13   1   9     1690.44     1749.66     34.80 o 
  14   1   9      739.62      821.38     28.99 o 
  15   1   9       15.68       28.24     25.48 o 
  16   1   9     3696.31     3664.46     52.55 o 
  17   1   9        7.03       -2.95     35.44 o 
  18   1   9      420.21      524.31     35.53 o 
  19   1   9      112.10       89.05     36.17 o 
  20   1   9        1.84        4.33     37.98 o 
  21   1   9      356.99      384.70     57.61 o 
  22   1   9      263.35      267.86     49.40 o 
  23   1   9     1125.20     1047.85     57.59 o 
  24   1   9      180.90      320.90    107.77 o 
  25   1   9     1169.65     1202.33     73.67 o 
  26   1   9       38.41       37.40     68.60 o 
  27   1   9       40.02       28.54     73.02 o 
  28   1   9      876.03      848.74     82.98 o 
  29   1   9       63.89      111.71     88.11 o 
  30   1   9       50.48     -118.55    118.55 o 
  31   1   9        6.49      184.89    119.81 o 
   0   2   9       81.76      125.83     24.07 o 
   1   2   9      160.16      174.35     15.85 o 
   2   2   9      109.48       96.62     15.27 o 
   3   2   9     6297.43     6427.57     61.53 o 
   4   2   9     1741.65     1938.61     29.22 o 
   5   2   9       60.98       58.88     16.82 o 
   6   2   9      358.28      422.81     19.90 o 
   7   2   9     9236.97     9136.06     75.01 o 
   8   2   9     3811.02     4141.10     42.43 o 
   9   2   9     1217.08     1299.55     25.60 o 
  10   2   9     3392.11     3732.22     41.24 o 
  11   2   9       61.20       67.58     19.26 o 
  12   2   9        4.97       14.43     21.45 o 
  13   2   9     4908.78     4887.00     57.53 o 
  14   2   9      111.87       93.01     25.57 o 
  15   2   9     1032.81     1078.36     34.93 o 
  16   2   9      318.64      315.91     29.53 o 
  17   2   9     1176.18     1139.22     37.76 o 
  18   2   9       25.09       52.68     36.71 o 
  19   2   9     2925.08     2923.08     58.49 o 
  20   2   9        3.51       -6.33     39.45 o 
  21   2   9      124.71      151.83     45.07 o 
  22   2   9      252.27      332.32     47.83 o 
  23   2   9      548.92      711.30     65.04 o 
  24   2   9      286.22      304.87     68.80 o 
  25   2   9     1731.75     1786.76     83.96 o 
  26   2   9      434.34      500.38     74.29 o 
  27   2   9      918.68      916.87     83.45 o 
  28   2   9       66.42      131.13     79.67 o 
  29   2   9     2787.11     2640.87    111.35 o 
  30   2   9        0.90      -84.02     84.02 o 
  31   2   9      715.05      859.37    100.83 o 
   1   3   9     3788.23     3636.80     41.06 o 
   2   3   9    23313.56    23785.34    183.98 o 
   3   3   9       29.83        5.71     17.49 o 
   4   3   9      701.99      731.55     26.43 o 
   5   3   9     6542.22     6767.54     64.00 o 
   6   3   9     7057.67     6724.16     63.91 o 
   7   3   9     1235.85     1485.66     29.20 o 
   8   3   9      339.19      352.40     19.13 o 
   9   3   9     8613.22     8730.62     74.38 o 
  10   3   9    11775.62    11629.13    124.49 o 
  11   3   9      140.22      191.23     21.33 o 
  12   3   9     1778.97     2126.55     34.91 o 
  13   3   9     3698.07     3746.74     52.54 o 
  14   3   9     9134.17     9253.73    102.59 o 
  15   3   9      287.31      287.65     35.26 o 
  16   3   9      378.83      420.45     35.15 o 
  17   3   9        3.37       47.98     56.49 o 
  18   3   9       23.73       65.29     55.55 o 
  19   3   9      686.03      718.97     46.44 o 
  20   3   9       63.39       16.14     41.70 o 
  21   3   9        1.37       -6.05     52.51 o 
  22   3   9     2276.95     2254.30     74.47 o 
  23   3   9      284.10      279.80     56.20 o 
  24   3   9      630.22      729.73     80.34 o 
  25   3   9      565.80      661.95     85.39 o 
  26   3   9     2120.68     2255.15    118.66 o 
  27   3   9      163.33       41.77     73.24 o 
  28   3   9      380.46      288.15     86.04 o 
  29   3   9      499.21      510.13     92.22 o 
  30   3   9       49.39      -11.63    111.28 o 
  31   3   9      247.94      194.60    149.44 o 
   0   4   9      422.85      567.05     30.51 o 
   1   4   9     1217.42     1280.13     28.49 o 
   2   4   9      734.62      726.23     22.36 o 
   3   4   9       24.03       -6.62     19.23 o 
   4   4   9     5295.11     5260.30     55.01 o 
   5   4   9      728.68      685.68     25.44 o 
   6   4   9    11109.65    11467.89     93.17 o 
   7   4   9      279.20      362.95     23.73 o 
   8   4   9      521.99      491.13     24.93 o 
   9   4   9      808.39      710.34     28.93 o 
  10   4   9      796.19      815.48     32.25 o 
  11   4   9      333.22      455.34     29.73 o 
  12   4   9     1348.73     1377.00     56.59 o 
  13   4   9     1538.42     1596.74     52.02 o 
  14   4   9      356.40      396.08     34.61 o 
  15   4   9      248.04      309.34     35.52 o 
  16   4   9       10.11       -6.69     38.11 o 
  17   4   9     1543.43     1548.89     52.20 o 
  18   4   9      505.53      527.03     49.12 o 
  19   4   9      708.54      653.65     53.27 o 
  20   4   9      178.73      133.96     52.69 o 
  21   4   9      125.59      181.66     50.38 o 
  22   4   9      122.71       90.33     55.07 o 
  23   4   9      564.79      546.91     63.51 o 
  24   4   9      165.73       48.19     58.47 o 
  25   4   9      438.70      655.36     80.25 o 
  26   4   9      421.19      430.51     82.53 o 
  27   4   9       23.57     -125.58    125.58 o 
  28   4   9      160.28      193.26     79.24 o 
  29   4   9      768.42     1068.10     98.74 o 
  30   4   9       16.56       -4.05    116.39 o 
   1   5   9       20.82       62.98     21.06 o 
   2   5   9     7046.15     6873.90     63.86 o 
   3   5   9       30.69       80.36     22.14 o 
   4   5   9       34.04       27.62     25.53 o 
   5   5   9      162.09      205.37     22.73 o 
   6   5   9      590.51      605.06     28.01 o 
   7   5   9     3416.77     3385.34     56.86 o 
   8   5   9      983.19      952.78     35.35 o 
   9   5   9      111.63      105.38     31.87 o 
  10   5   9     7185.90     6898.20     87.04 o 
  11   5   9     2458.74     2384.77     84.34 o 
  12   5   9      296.22      341.31     39.38 o 
  13   5   9      178.33      164.15     34.70 o 
  14   5   9     1507.24     1527.76     54.00 o 
  15   5   9      174.48      235.20     43.83 o 
  16   5   9      313.80      339.72     46.13 o 
  17   5   9       88.12      156.64     72.38 o 
  18   5   9      638.81      767.06     54.95 o 
  19   5   9       96.97       -9.61     47.54 o 
  20   5   9      172.47      109.98     50.49 o 
  21   5   9      131.70      -26.06     59.01 o 
  22   5   9     1625.86     1466.20     70.04 o 
  23   5   9      775.63      931.74     75.15 o 
  24   5   9      202.68      247.58     67.07 o 
  25   5   9       29.96       62.18     67.63 o 
  26   5   9      381.26      603.64    128.38 o 
  27   5   9      423.54      478.23    119.30 o 
  28   5   9      345.82      366.12     91.96 o 
  29   5   9       16.47       39.45     88.89 o 
   0   6   9     9240.58     8977.49    117.33 o 
   1   6   9     1565.66     1390.76     41.32 o 
   2   6   9     2636.09     2704.81     43.17 o 
   3   6   9    11967.54    11528.18    103.81 o 
   4   6   9     3488.14     3325.63     49.50 o 
   5   6   9     6964.44     6825.97     79.98 o 
   6   6   9      592.39      728.79     43.09 o 
   7   6   9    24014.02    23661.63    221.83 o 
   8   6   9     2003.78     1979.22     69.70 o 
   9   6   9     3538.50     3370.26     55.24 o 
  10   6   9      733.81      776.75     43.74 o 
  11   6   9      949.70      900.25     43.77 o 
  12   6   9      133.51      244.76     38.18 o 
  13   6   9     1897.47     1971.14     58.72 o 
  14   6   9      169.64       99.57     50.20 o 
  15   6   9      518.99      667.19     53.09 o 
  16   6   9     3547.52     3214.45     93.91 o 
  17   6   9     1047.32      937.32     58.48 o 
  18   6   9       10.54       26.47     51.74 o 
  19   6   9      140.01      155.78     53.70 o 
  20   6   9     1163.37     1187.03     79.79 o 
  21   6   9     2028.76     2123.76     77.17 o 
  22   6   9        7.55      -35.46     56.50 o 
  23   6   9      934.22     1063.37     73.81 o 
  24   6   9      745.55      765.25     77.06 o 
  25   6   9      957.94     1004.81     85.04 o 
  26   6   9       32.64      100.70     87.36 o 
  27   6   9      244.42      294.26     92.74 o 
  28   6   9       85.39      369.46    235.03 o 
   1   7   9      758.83      656.98     36.49 o 
   2   7   9      406.47      443.20     33.04 o 
   3   7   9      294.36      316.68     34.19 o 
   4   7   9      183.24      157.42     33.06 o 
   5   7   9      448.65      470.77     37.01 o 
   6   7   9        7.52       -2.57     37.35 o 
   7   7   9     1074.80     1018.58     42.93 o 
   8   7   9     1355.47     1452.07     49.79 o 
   9   7   9      632.27      653.26     43.96 o 
  10   7   9       30.87       64.70     44.07 o 
  11   7   9     1553.40     1653.90     58.29 o 
  12   7   9     1494.13     1432.73     61.08 o 
  13   7   9        2.89       26.26     52.92 o 
  14   7   9      349.41      363.04     53.10 o 
  15   7   9      689.75      809.75     60.44 o 
  16   7   9      594.71      803.32     60.35 o 
  17   7   9      185.56      106.32     57.67 o 
  18   7   9      781.13      835.66     76.80 o 
  19   7   9      668.86      736.02     65.77 o 
  20   7   9     1429.65     1431.86    107.00 o 
  21   7   9       98.59      -15.72     64.14 o 
  22   7   9       24.10      173.16     75.20 o 
  23   7   9      274.86      141.55     68.47 o 
  24   7   9     1487.33     1421.08     88.47 o 
  25   7   9       52.71      183.99     83.76 o 
  26   7   9        2.82       55.71    150.24 o 
   0   8   9     2962.92     2786.87    100.87 o 
   1   8   9     8347.28     8232.98    127.20 o 
   2   8   9       58.53       57.47     41.13 o 
   3   8   9     2943.82     3004.46     63.64 o 
   4   8   9     6307.72     6264.83     89.21 o 
   5   8   9     2787.55     2885.58     66.01 o 
   6   8   9        0.44       22.37     38.58 o 
   7   8   9     4790.42     4595.76     75.58 o 
   8   8   9     2199.71     2230.56     64.98 o 
   9   8   9     4479.94     4607.83     84.08 o 
  10   8   9      407.23      453.43     64.49 o 
  11   8   9     5548.76     5481.70    100.51 o 
  12   8   9     3216.16     3102.50    108.60 o 
  13   8   9     6799.19     6576.17    118.00 o 
  14   8   9        5.43       36.81     52.32 o 
  15   8   9      498.45      556.05     62.42 o 
  16   8   9     1651.54     1568.21     73.30 o 
  17   8   9     2420.63     2198.34     82.35 o 
  18   8   9       62.27      121.78     62.90 o 
  19   8   9     1885.84     2045.62     83.19 o 
  20   8   9     1724.92     1788.26     83.60 o 
  21   8   9      563.98      521.36     98.55 o 
  22   8   9      235.24      305.37     94.43 o 
  23   8   9      518.28      511.11    104.98 o 
  24   8   9      479.08      458.20     80.83 o 
  25   8   9       63.68      128.05    125.29 o 
   1   9   9     1022.97     1003.29     66.10 o 
   2   9   9      220.69      268.79     62.81 o 
   3   9   9      336.82      375.49     52.28 o 
   4   9   9      243.25      270.91     51.96 o 
   5   9   9     1290.72     1405.85     60.63 o 
   6   9   9     2716.17     2695.76     66.45 o 
   7   9   9      383.58      297.29     54.77 o 
   8   9   9      662.49      765.40     61.22 o 
   9   9   9      731.27      795.14     64.40 o 
  10   9   9       42.74       -2.66     59.13 o 
  11   9   9       59.08      -57.61     57.61 o 
  12   9   9       30.20      -55.94     55.94 o 
  13   9   9        4.44       25.99     60.64 o 
  14   9   9      562.91      665.56     66.64 o 
  15   9   9      594.58      618.35     79.79 o 
  16   9   9      421.56      565.49     67.77 o 
  17   9   9      316.59      263.08     72.25 o 
  18   9   9     1135.65     1256.78     81.11 o 
  19   9   9      912.77     1220.25    133.49 o 
  20   9   9      299.11      315.95     78.17 o 
  21   9   9        1.35      -83.58    101.79 o 
  22   9   9      933.93      947.93     92.31 o 
   0  10   9     1181.44     1115.14    102.76 o 
   1  10   9      189.46      264.91     62.25 o 
   2  10   9      202.78      199.37     58.48 o 
   3  10   9     1069.28     1116.45     97.14 o 
   4  10   9      380.00      305.25     64.22 o 
   5  10   9      889.21     1059.63     71.36 o 
   6  10   9       69.45        9.03     72.65 o 
   7  10   9      184.13      153.43     72.83 o 
   8  10   9     1179.99     1224.62     74.68 o 
   9  10   9     2700.05     2680.34    127.59 o 
  10  10   9      769.61      820.62     78.21 o 
  11  10   9        9.06      -45.17     77.94 o 
  12  10   9     1472.10     1307.42     82.33 o 
  13  10   9     2240.86     2189.48     96.68 o 
  14  10   9       62.79       39.66     86.72 o 
  15  10   9      241.35      287.97     85.04 o 
  16  10   9     1236.25     1148.67     91.38 o 
  17  10   9      518.01      754.46     99.25 o 
  18  10   9       59.26       -0.31     80.19 o 
  19  10   9        0.51      -85.27     94.10 o 
  20  10   9      386.84      405.60    105.46 o 
   1  11   9       67.09       37.55     67.62 o 
   2  11   9     7740.92     7757.81    138.46 o 
   3  11   9     1381.26     1287.83     79.86 o 
   4  11   9       22.19       32.26     71.27 o 
   5  11   9      365.05      348.24     78.00 o 
   6  11   9     1993.19     2220.09    211.77 o 
   7  11   9      809.56      911.83     87.29 o 
   8  11   9      310.67      185.70     90.97 o 
   9  11   9       78.02       21.90     78.82 o 
  10  11   9     1522.39     1497.58     92.61 o 
  11  11   9      497.60      397.51     85.34 o 
  12  11   9      453.62      532.39    120.89 o 
  13  11   9      105.35      173.65    111.89 o 
  14  11   9      746.60      936.39     94.77 o 
  15  11   9     1101.69     1294.54    101.82 o 
  16  11   9        0.44      102.58    118.07 o 
   0  12   9        2.40     -124.71    124.71 o 
   1  12   9      739.86      758.73     86.08 o 
   2  12   9        0.19       -4.12     83.38 o 
   3  12   9      130.26      106.12     96.25 o 
   4  12   9       25.99        6.41     85.41 o 
   5  12   9       39.21       47.75     85.69 o 
   6  12   9      574.64      463.88     97.94 o 
   7  12   9       27.97       13.66    120.37 o 
   8  12   9      371.99      384.08    101.15 o 
   9  12   9      213.75      214.20    103.04 o 
  10  12   9      144.16       24.29     98.10 o 
  11  12   9        7.58      256.95    136.59 o 
  12  12   9      467.64      364.87    215.81 o 
   0   0  10    53410.27    52961.84    744.12 o 
   1   0  10     5699.60     5510.79     69.35 o 
   2   0  10      356.41      379.47     28.35 o 
   3   0  10       16.57        9.41     18.44 o 
   4   0  10    24797.26    23917.96    246.70 o 
   5   0  10    13354.33    13127.92    142.65 o 
   6   0  10      795.10      829.77     30.80 o 
   7   0  10     1968.89     1989.82     40.23 o 
   8   0  10    42389.14    41744.05    420.95 o 
   9   0  10    32190.25    33014.34    337.41 o 
  10   0  10     1719.19     1868.62     43.58 o 
  11   0  10     1750.17     1669.84     42.70 o 
  12   0  10    10978.47    10580.75    123.95 o 
  13   0  10     7026.10     6993.36     91.99 o 
  14   0  10       46.07       55.47     34.31 o 
  15   0  10     7099.24     7002.15    103.99 o 
  16   0  10     3159.23     3301.61     67.54 o 
  17   0  10        3.84      -25.28     47.42 o 
  18   0  10     2931.75     2873.84     76.52 o 
  19   0  10    25402.76    24997.23    328.60 o 
  20   0  10     9775.40     9620.00    175.95 o 
  21   0  10      736.32      845.91     93.41 o 
  22   0  10      645.21      760.61     77.62 o 
  23   0  10      124.84      127.99     70.28 o 
  24   0  10     2830.63     2850.41    107.29 o 
  25   0  10       18.12      116.83     89.53 o 
  26   0  10     3735.55     3815.70    151.30 o 
  27   0  10      672.60     1066.91    114.35 o 
  28   0  10     3433.97     3730.34    219.80 o 
  29   0  10        1.13     -146.72    146.72 o 
  30   0  10       72.45       86.25    143.75 o 
  31   0  10       98.51      129.47    170.65 o 
   1   1  10     5164.02     5099.69     45.78 o 
   2   1  10     1925.11     1852.13     24.80 o 
   3   1  10    18622.67    18318.82    135.91 o 
   4   1  10     1200.80     1114.80     21.20 o 
   5   1  10      143.54      103.15     15.15 o 
   6   1  10     5461.38     5517.12     53.06 o 
   7   1  10    13413.06    12971.65    101.07 o 
   8   1  10     2397.61     2345.29     31.47 o 
   9   1  10     2706.88     2749.18     37.91 o 
  10   1  10     2245.93     2398.94     33.24 o 
  11   1  10     7113.12     6666.04     61.47 o 
  12   1  10      511.06      465.30     24.02 o 
  13   1  10     3056.53     3062.23     41.42 o 
  14   1  10     1103.28     1206.33     43.55 o 
  15   1  10    10211.74    10212.04    102.03 o 
  16   1  10      344.85      384.87     30.74 o 
  17   1  10      538.31      637.38     33.50 o 
  18   1  10     4018.61     3876.09     62.33 o 
  19   1  10      739.43      785.26     43.29 o 
  20   1  10     3709.54     3924.74     68.25 o 
  21   1  10       13.86       41.68     42.37 o 
  22   1  10       54.68       14.45     67.11 o 
  23   1  10     2153.82     2414.50     80.54 o 
  24   1  10      335.21      347.39     81.95 o 
  25   1  10     1650.81     1479.68     73.98 o 
  26   1  10       12.40      -14.72     68.07 o 
  27   1  10     2707.01     2760.26    100.92 o 
  28   1  10      606.38      648.70     82.35 o 
  29   1  10       99.12       61.75     92.42 o 
  30   1  10        5.14       -1.56    104.08 o 
  31   1  10     1232.78     1181.37    197.73 o 
   0   2  10    15008.75    14685.80    158.19 o 
   1   2  10     5842.31     6069.02     72.63 o 
   2   2  10     2010.96     2023.92     35.46 o 
   3   2  10      415.15      519.67     21.37 o 
   4   2  10    35928.88    35272.96    265.92 o 
   5   2  10     8279.76     8613.59     76.34 o 
   6   2  10     1283.51     1465.38     27.92 o 
   7   2  10       20.52        9.02     17.84 o 
   8   2  10     9109.53     8370.88     71.34 o 
   9   2  10      126.20      122.87     18.75 o 
  10   2  10      768.33      729.86     24.38 o 
  11   2  10     2124.89     2175.69     33.46 o 
  12   2  10    18375.78    17731.88    143.03 o 
  13   2  10      819.20      771.05     28.65 o 
  14   2  10     4476.19     4327.24     57.25 o 
  15   2  10     4075.91     4053.32     65.56 o 
  16   2  10     4254.67     4028.88     66.66 o 
  17   2  10     1980.32     1943.87     48.26 o 
  18   2  10      679.17      741.02     44.90 o 
  19   2  10       16.86      -38.64     38.64 o 
  20   2  10     3539.99     3531.91     89.74 o 
  21   2  10       56.49       81.08     47.35 o 
  22   2  10     1331.89     1372.31     58.79 o 
  23   2  10      217.77      245.13     62.48 o 
  24   2  10     2242.53     2240.52     85.99 o 
  25   2  10      697.15      894.70     81.84 o 
  26   2  10     1276.97     1329.84     84.94 o 
  27   2  10       60.50       48.40     69.56 o 
  28   2  10      878.07     1081.43     89.66 o 
  29   2  10        6.09      -26.94     94.06 o 
  30   2  10     1362.48     1331.08    103.76 o 
  31   2  10       17.25      -58.98    146.76 o 
   1   3  10    12271.49    12242.45    102.53 o 
   2   3  10     3215.65     3293.65     40.20 o 
   3   3  10      624.15      885.45     24.18 o 
   4   3  10     5157.20     5623.90     56.65 o 
   5   3  10     9996.90     9837.85     86.38 o 
   6   3  10     3354.80     3149.66     41.06 o 
   7   3  10    12795.20    12168.06    103.67 o 
   8   3  10      229.05      312.50     22.82 o 
   9   3  10     5702.75     5369.68     56.46 o 
  10   3  10     7013.58     7060.46     69.20 o 
  11   3  10     3156.10     3003.80     43.93 o 
  12   3  10     1271.31     1258.87     33.63 o 
  13   3  10        5.55      -11.79     29.44 o 
  14   3  10     3687.15     3779.37     60.24 o 
  15   3  10     1202.16     1087.93     41.48 o 
  16   3  10        0.09      -34.71     34.89 o 
  17   3  10      858.42      948.10     57.26 o 
  18   3  10     2099.83     1996.62     55.52 o 
  19   3  10     5018.48     4955.98     98.51 o 
  20   3  10      286.20      301.63     47.24 o 
  21   3  10      136.52      102.35     61.47 o 
  22   3  10      179.73      162.44     51.88 o 
  23   3  10     2700.93     2614.18     80.96 o 
  24   3  10       50.08      -18.71     64.31 o 
  25   3  10        1.31      -60.80     67.81 o 
  26   3  10      105.04       19.29     66.68 o 
  27   3  10     1173.93     1366.55    100.50 o 
  28   3  10       50.78       19.39     80.00 o 
  29   3  10      478.02      608.49     91.89 o 
  30   3  10      680.91      742.57    100.57 o 
   0   4  10     2821.05     2430.20     47.93 o 
   1   4  10       19.16       34.67     17.61 o 
   2   4  10     1141.59     1239.72     29.08 o 
   3   4  10      742.73      867.73     27.07 o 
   4   4  10    12635.90    12334.30    100.67 o 
   5   4  10     1633.88     1759.65     35.75 o 
   6   4  10       39.66       35.69     22.62 o 
   7   4  10      427.51      410.29     25.07 o 
   8   4  10     8294.07     8179.57     77.53 o 
   9   4  10      305.08      409.17     26.30 o 
  10   4  10      707.78      717.97     34.13 o 
  11   4  10      559.14      579.19     31.65 o 
  12   4  10     5902.57     6045.44     83.24 o 
  13   4  10       16.48       24.09     32.58 o 
  14   4  10     1500.94     1520.80     54.36 o 
  15   4  10     1866.38     1777.60     49.65 o 
  16   4  10     2530.93     2519.11     78.09 o 
  17   4  10      823.59      792.76     46.10 o 
  18   4  10     3691.76     3512.27     76.41 o 
  19   4  10      884.77      857.50     56.67 o 
  20   4  10      304.58      434.67     52.82 o 
  21   4  10     2063.65     1921.81    142.27 o 
  22   4  10     1381.80     1217.24     70.59 o 
  23   4  10      798.33      802.32     67.09 o 
  24   4  10      997.90     1041.46     75.59 o 
  25   4  10      452.11      382.46     77.13 o 
  26   4  10      416.35      207.06     81.10 o 
  27   4  10      822.17      970.59     92.49 o 
  28   4  10      218.83      213.52     85.33 o 
  29   4  10      224.10      170.56     89.01 o 
   1   5  10     6081.41     5852.38     57.85 o 
   2   5  10        8.95       11.38     24.02 o 
   3   5  10       78.64       66.20     24.53 o 
   4   5  10        3.30       -6.30     23.24 o 
   5   5  10     5709.42     5413.85     59.91 o 
   6   5  10    10029.16    10254.89     93.58 o 
   7   5  10       11.27       23.04     29.21 o 
   8   5  10     1303.09     1344.47     43.27 o 
   9   5  10     2040.43     2090.91     45.04 o 
  10   5  10     6641.39     6441.84     76.81 o 
  11   5  10      908.36      767.26     38.95 o 
  12   5  10      235.05      232.02     38.85 o 
  13   5  10      124.82       62.44     34.45 o 
  14   5  10     5831.26     5759.21     81.20 o 
  15   5  10     2019.05     2069.05     58.82 o 
  16   5  10     1067.78     1096.22     91.52 o 
  17   5  10      667.05      674.90     56.21 o 
  18   5  10     1988.58     1910.12     85.96 o 
  19   5  10     1062.50     1059.41     71.17 o 
  20   5  10     2965.38     2878.74     79.71 o 
  21   5  10      961.70      920.94     64.56 o 
  22   5  10      368.17      411.04     66.26 o 
  23   5  10     1135.83     1102.18     88.50 o 
  24   5  10     1343.95     1393.34    128.39 o 
  25   5  10        5.20       33.52     83.67 o 
  26   5  10       35.81       80.74    105.81 o 
  27   5  10      284.66      202.58    157.50 o 
  28   5  10      177.60      104.76    104.23 o 
  29   5  10       36.60       43.54    122.15 o 
   0   6  10     2291.37     2469.05     87.87 o 
   1   6  10     1416.67     1458.40     48.61 o 
   2   6  10      697.32      765.34     42.61 o 
   3   6  10      974.50      955.09     33.70 o 
   4   6  10     6687.29     6567.32     69.97 o 
   5   6  10      713.94      713.26     39.35 o 
   6   6  10      231.50      306.08     32.73 o 
   7   6  10     4445.60     4547.26     64.16 o 
   8   6  10     1700.56     1909.64     45.75 o 
   9   6  10     3639.59     3725.61     72.38 o 
  10   6  10     3867.48     3640.78     64.42 o 
  11   6  10      913.06      859.80     43.66 o 
  12   6  10      971.37     1038.83     47.53 o 
  13   6  10       61.71      134.02     50.50 o 
  14   6  10       81.51       37.53     44.89 o 
  15   6  10      396.61      570.70     53.22 o 
  16   6  10     1750.90     1766.43     66.48 o 
  17   6  10     1264.84     1180.17     61.24 o 
  18   6  10      562.70      413.63     56.05 o 
  19   6  10      271.62      280.57     67.40 o 
  20   6  10     1227.21     1106.26     65.79 o 
  21   6  10      232.66      174.38     75.80 o 
  22   6  10      158.99      129.54     68.62 o 
  23   6  10      795.36      692.64     77.36 o 
  24   6  10       28.29        0.74     74.64 o 
  25   6  10      109.02      153.96     77.26 o 
  26   6  10       47.86      107.31     90.49 o 
  27   6  10      433.02      574.87     96.23 o 
   1   7  10      103.25      127.83     31.67 o 
   2   7  10       57.12      108.91     31.44 o 
   3   7  10      975.19      954.90     44.03 o 
   4   7  10     1209.68     1042.44     46.82 o 
   5   7  10     1262.66     1357.09     74.43 o 
   6   7  10      373.24      453.42     37.99 o 
   7   7  10      781.91      759.62     41.55 o 
   8   7  10     1570.12     1350.56     60.97 o 
   9   7  10     1195.52     1190.60     49.26 o 
  10   7  10     1387.60     1447.13     55.92 o 
  11   7  10       72.44      129.89     48.11 o 
  12   7  10       38.47       78.63     44.48 o 
  13   7  10      270.98      224.15     51.35 o 
  14   7  10      366.15      493.00     54.95 o 
  15   7  10      480.88      557.06     59.68 o 
  16   7  10      279.11      221.34     57.04 o 
  17   7  10      893.83      901.19     67.22 o 
  18   7  10       38.50        2.73     85.19 o 
  19   7  10      118.07      -14.32     60.65 o 
  20   7  10      107.61       79.91     61.37 o 
  21   7  10      282.51      236.53     64.53 o 
  22   7  10       13.53      -78.03     78.03 o 
  23   7  10      367.27      327.22     75.92 o 
  24   7  10       88.24       45.14     96.14 o 
  25   7  10       80.51      101.96     90.28 o 
  26   7  10      226.98      -97.21    107.14 o 
   0   8  10     1551.94     1560.77     89.60 o 
   1   8  10      392.77      415.62     44.68 o 
   2   8  10      252.02      232.73     50.45 o 
   3   8  10     2659.38     2527.07     60.77 o 
   4   8  10     1894.66     1858.30     55.24 o 
   5   8  10     1345.98     1353.35     53.44 o 
   6   8  10       49.89       32.07     47.06 o 
   7   8  10      134.92       37.79     41.11 o 
   8   8  10       40.05       30.84     50.56 o 
   9   8  10     1429.21     1436.62     59.12 o 
  10   8  10      524.69      550.08     54.43 o 
  11   8  10       16.31       14.49     57.11 o 
  12   8  10      267.72      274.24     53.90 o 
  13   8  10       55.75       40.32     59.05 o 
  14   8  10        2.00        1.92     55.72 o 
  15   8  10     1072.72      969.84     65.20 o 
  16   8  10      166.42       97.23     59.19 o 
  17   8  10      158.77       82.30     63.32 o 
  18   8  10       30.67       11.91     70.08 o 
  19   8  10       93.01       25.69     64.09 o 
  20   8  10      144.21      241.35     75.69 o 
  21   8  10        0.05       58.68     73.40 o 
  22   8  10       15.40      165.28     98.10 o 
  23   8  10      231.26      151.07     92.87 o 
  24   8  10      146.44      194.41     91.79 o 
   1   9  10      139.04       69.30     54.06 o 
   2   9  10     1918.00     1824.14     71.23 o 
   3   9  10       31.61       62.07     51.59 o 
   4   9  10      902.10      799.24     55.79 o 
   5   9  10      216.32      211.61     51.72 o 
   6   9  10        4.25      -59.35     59.35 o 
   7   9  10       64.34        9.64     53.59 o 
   8   9  10      174.14      207.82     63.02 o 
   9   9  10       58.43      213.76     58.59 o 
  10   9  10       41.90       94.67     62.02 o 
  11   9  10      554.81      468.19     69.16 o 
  12   9  10      104.57       66.58     63.92 o 
  13   9  10       13.05       70.74     81.17 o 
  14   9  10       44.86       -7.99     87.68 o 
  15   9  10      121.77      153.20     70.23 o 
  16   9  10      541.52      579.10     72.11 o 
  17   9  10      150.69      130.85     71.87 o 
  18   9  10       35.26      123.67     86.19 o 
  19   9  10       53.88      116.65     86.15 o 
  20   9  10      231.24      178.15     92.32 o 
  21   9  10       48.11       43.74     84.31 o 
  22   9  10        6.11      -42.66    128.84 o 
   0  10  10     1098.82     1134.46    107.84 o 
   1  10  10     1953.48     1840.63     80.17 o 
   2  10  10       73.24       90.90     67.32 o 
   3  10  10      956.87      996.48     92.79 o 
   4  10  10       17.91      -42.31     66.06 o 
   5  10  10      367.30      495.65     64.86 o 
   6  10  10        7.58       25.68     68.11 o 
   7  10  10     1184.57     1101.50     85.26 o 
   8  10  10        4.49      -16.17     61.79 o 
   9  10  10      479.11      499.74     78.09 o 
  10  10  10      196.53       79.96     70.22 o 
  11  10  10     1717.40     1653.84     87.08 o 
  12  10  10       42.55      -87.30     91.43 o 
  13  10  10      140.36      137.21     72.81 o 
  14  10  10      158.53       96.42     76.36 o 
  15  10  10     1435.13     1447.00     94.14 o 
  16  10  10      174.15      262.30     89.17 o 
  17  10  10      118.02      179.20    107.54 o 
  18  10  10      185.34      363.18     91.07 o 
  19  10  10     1004.88     1057.09     99.46 o 
   1  11  10       60.70        9.55     70.21 o 
   2  11  10     2068.32     2068.78    125.84 o 
   3  11  10        2.13      -36.67     72.93 o 
   4  11  10       30.05      -65.04     80.87 o 
   5  11  10        0.23        7.17     87.70 o 
   6  11  10     1744.74     1680.96     93.70 o 
   7  11  10       33.18       52.87     79.30 o 
   8  11  10      112.94      264.65    116.80 o 
   9  11  10        4.73       63.94     86.83 o 
  10  11  10      113.59      106.77     78.90 o 
  11  11  10      476.66      485.64     86.43 o 
  12  11  10      683.84      927.16     94.61 o 
  13  11  10       18.00      -50.49     90.53 o 
  14  11  10       37.16      -44.23    119.54 o 
  15  11  10       33.74       28.84    100.74 o 
  16  11  10       18.60      571.30    223.88 o 
   0  12  10      966.39      866.09    127.72 o 
   1  12  10       97.16      -81.45     81.45 o 
   2  12  10       17.41      -10.09    100.96 o 
   3  12  10        4.90      191.25     91.95 o 
   4  12  10      123.24      199.18     90.36 o 
   5  12  10        0.55       13.84     98.15 o 
   6  12  10        7.87     -107.33    107.33 o 
   7  12  10        2.87      -17.85    128.13 o 
   8  12  10       82.17       95.95    103.09 o 
   9  12  10        0.18       14.67     96.00 o 
  10  12  10        0.09      -22.31    128.09 o 
   1   1  11       27.84       24.02     13.84 o 
   2   1  11      332.35      322.20     16.84 o 
   3   1  11      628.01      630.22     21.58 o 
   4   1  11     1955.53     2013.34     27.90 o 
   5   1  11      166.19      209.35     16.83 o 
   6   1  11        0.14        2.32     16.64 o 
   7   1  11     2265.01     2410.00     32.35 o 
   8   1  11      351.80      339.71     22.73 o 
   9   1  11      231.05      262.18     19.71 o 
  10   1  11        7.67       26.08     19.42 o 
  11   1  11     1680.74     1778.26     31.46 o 
  12   1  11      546.89      542.53     25.63 o 
  13   1  11      863.20      865.69     29.30 o 
  14   1  11     3423.36     3492.65     46.89 o 
  15   1  11      166.18      182.48     28.80 o 
  16   1  11     4439.39     4264.85     58.97 o 
  17   1  11     5419.77     5348.11     73.67 o 
  18   1  11      270.21      407.89     54.08 o 
  19   1  11       45.18       31.16     39.62 o 
  20   1  11      312.88      375.85     46.65 o 
  21   1  11     1102.36     1117.64     58.95 o 
  22   1  11       11.71       14.27     49.04 o 
  23   1  11      118.69      123.01     57.97 o 
  24   1  11      101.67       38.90     55.60 o 
  25   1  11        0.54      -44.64     66.70 o 
  26   1  11      225.01      207.74     79.39 o 
  27   1  11     1250.71     1356.19    104.60 o 
  28   1  11      746.45      750.67    103.08 o 
  29   1  11        8.04       62.18    110.53 o 
  30   1  11       77.45      -52.47     91.17 o 
   0   2  11      689.40      599.39     27.29 o 
   1   2  11     7772.91     7508.23     68.15 o 
   2   2  11     1547.13     1629.00     28.56 o 
   3   2  11    13410.74    13900.56    116.81 o 
   4   2  11     1118.69     1124.26     26.12 o 
   5   2  11     8585.76     8492.78     76.48 o 
   6   2  11     2340.77     2452.43     35.29 o 
   7   2  11     7620.46     7415.09     94.19 o 
   8   2  11     7492.41     7764.68     91.63 o 
   9   2  11     1470.41     1435.55     30.95 o 
  10   2  11       83.89       53.99     24.12 o 
  11   2  11     8761.30     8552.39     80.17 o 
  12   2  11      381.03      436.25     27.34 o 
  13   2  11     1232.28     1203.42     36.54 o 
  14   2  11      165.05      201.00     29.98 o 
  15   2  11      154.45      128.89     31.83 o 
  16   2  11      875.80      878.20     50.72 o 
  17   2  11     1140.43     1056.64     43.29 o 
  18   2  11       36.67       15.64     38.45 o 
  19   2  11      190.22      221.57     43.24 o 
  20   2  11       11.63      -33.08     42.34 o 
  21   2  11      692.65      749.41     54.10 o 
  22   2  11       47.27      187.81     50.36 o 
  23   2  11     1338.22     1338.94     67.84 o 
  24   2  11        4.00      -43.18     59.04 o 
  25   2  11      239.27      230.46     66.80 o 
  26   2  11     1018.23      899.49     85.98 o 
  27   2  11      647.62      854.02    108.27 o 
  28   2  11       84.63       41.45     76.52 o 
  29   2  11       71.58       55.57     93.08 o 
  30   2  11      175.37       59.81     94.94 o 
   1   3  11     1150.50     1284.94     27.25 o 
   2   3  11     2652.84     2875.75     43.87 o 
   3   3  11      268.73      284.71     21.98 o 
   4   3  11     5167.03     5298.94     55.13 o 
   5   3  11      173.85      141.53     21.39 o 
   6   3  11     1140.07     1180.21     29.03 o 
   7   3  11      421.05      534.86     26.27 o 
   8   3  11      157.35      254.19     24.73 o 
   9   3  11     1919.42     1944.82     35.36 o 
  10   3  11     3099.41     3028.37     43.68 o 
  11   3  11      550.56      545.13     28.99 o 
  12   3  11     2828.04     2870.60     45.22 o 
  13   3  11     1774.13     1740.86     44.01 o 
  14   3  11     1063.12     1150.58     45.78 o 
  15   3  11     1656.28     1628.00     56.31 o 
  16   3  11      833.69      877.44     47.15 o 
  17   3  11      174.17      212.15     54.08 o 
  18   3  11      608.43      635.99     45.47 o 
  19   3  11        0.04       13.36     42.22 o 
  20   3  11     1032.96     1061.79     58.51 o 
  21   3  11      496.27      539.30     58.35 o 
  22   3  11      268.36      202.95     55.78 o 
  23   3  11       55.42       78.93     60.08 o 
  24   3  11     2069.00     2127.46     87.93 o 
  25   3  11      143.81      134.09     70.34 o 
  26   3  11      217.28      286.47     74.64 o 
  27   3  11      838.23      903.63     89.55 o 
  28   3  11      853.12      891.45    107.95 o 
  29   3  11      188.17      222.32     91.13 o 
  30   3  11      127.05      134.79    120.16 o 
   0   4  11      335.93      436.12     31.43 o 
   1   4  11    12661.67    12057.88    139.91 o 
   2   4  11       84.71       39.86     22.61 o 
   3   4  11    11990.33    12251.25    105.75 o 
   4   4  11      613.61      710.60     28.59 o 
   5   4  11    12770.33    12474.22    108.27 o 
   6   4  11      285.74      348.01     34.37 o 
   7   4  11     9365.01     9508.87     95.70 o 
   8   4  11     1729.54     1884.30     45.10 o 
   9   4  11    18172.22    18126.67    153.25 o 
  10   4  11      410.89      548.30     32.28 o 
  11   4  11     1454.07     1386.56     39.83 o 
  12   4  11     6844.42     6844.75     86.13 o 
  13   4  11     1920.24     1915.56     48.97 o 
  14   4  11        0.24        3.88     48.15 o 
  15   4  11     2339.31     2219.74     53.59 o 
  16   4  11      276.06      302.32     42.70 o 
  17   4  11     3195.65     3163.14     84.28 o 
  18   4  11       26.73       58.49     52.37 o 
  19   4  11      764.21      858.73     58.19 o 
  20   4  11        3.43      -18.62     50.46 o 
  21   4  11     1782.33     1866.23     73.54 o 
  22   4  11      823.54      789.83     67.44 o 
  23   4  11      904.42      934.74     71.62 o 
  24   4  11      106.09      -44.57     62.02 o 
  25   4  11     1374.67     1445.69    127.81 o 
  26   4  11      495.40      690.36     85.96 o 
  27   4  11      115.89      163.90     83.67 o 
  28   4  11       14.61      -49.52    109.67 o 
  29   4  11      647.44      756.25    127.52 o 
   1   5  11     2698.26     2635.04     44.70 o 
   2   5  11     6868.96     6724.71     69.18 o 
   3   5  11       93.89       60.57     25.19 o 
   4   5  11      134.59      164.57     39.67 o 
   5   5  11       46.78       34.19     25.73 o 
   6   5  11     4849.54     4669.42     56.17 o 
   7   5  11     5194.67     5408.07     65.53 o 
   8   5  11      469.52      504.08     32.83 o 
   9   5  11       27.88       11.90     29.85 o 
  10   5  11     5426.80     5344.76     69.93 o 
  11   5  11      129.10       44.40     36.53 o 
  12   5  11      501.97      612.90     48.18 o 
  13   5  11      247.40      232.45     39.99 o 
  14   5  11     2599.17     2563.78     96.50 o 
  15   5  11        9.69       52.99     42.49 o 
  16   5  11      595.29      679.97     51.68 o 
  17   5  11     2244.12     2109.27     68.29 o 
  18   5  11     1519.62     1457.87     72.87 o 
  19   5  11       29.68      122.40     49.21 o 
  20   5  11      197.84      186.21     55.89 o 
  21   5  11      258.95      305.24     75.04 o 
  22   5  11      988.00     1102.67     75.30 o 
  23   5  11       26.00      -25.84     71.90 o 
  24   5  11      321.05      242.15     73.72 o 
  25   5  11       16.87      -56.54     95.95 o 
  26   5  11     1442.19     1521.09    102.94 o 
  27   5  11       43.41       55.42    102.26 o 
  28   5  11      481.44      475.87     97.49 o 
   0   6  11       25.79      -24.36     45.28 o 
   1   6  11     4334.23     4403.08     59.97 o 
   2   6  11     1258.20     1241.85     45.61 o 
   3   6  11      571.58      643.11     35.40 o 
   4   6  11      834.49      822.41     36.49 o 
   5   6  11     5565.14     5323.28     67.57 o 
   6   6  11     1606.03     1591.46     42.23 o 
   7   6  11      201.40      229.26     34.07 o 
   8   6  11     1876.69     1790.01     62.59 o 
   9   6  11     2773.66     2888.90     54.96 o 
  10   6  11       19.48       34.54     48.63 o 
  11   6  11      485.49      516.42     42.98 o 
  12   6  11      325.49      447.76     69.58 o 
  13   6  11     4388.01     4065.33     76.82 o 
  14   6  11      149.79      154.27     54.09 o 
  15   6  11        9.04       72.79     56.30 o 
  16   6  11      395.48      477.40     55.30 o 
  17   6  11     1192.99     1189.32     64.24 o 
  18   6  11       33.80      113.59     64.58 o 
  19   6  11        1.10       60.66     60.77 o 
  20   6  11      412.51      556.26     64.05 o 
  21   6  11     2729.92     2726.38     95.95 o 
  22   6  11       45.54      -16.27     63.08 o 
  23   6  11      220.55      119.04     88.07 o 
  24   6  11        1.61      -62.53     89.85 o 
  25   6  11      836.89     1015.98     90.64 o 
  26   6  11      161.48      231.53     89.49 o 
  27   6  11        0.07       -1.28    121.69 o 
   1   7  11     2288.27     2154.18     64.18 o 
   2   7  11    12795.67    12620.19    131.71 o 
   3   7  11      760.10      861.89     43.98 o 
   4   7  11     4619.75     4464.46     78.29 o 
   5   7  11      117.03       62.80     38.38 o 
   6   7  11    19419.63    18816.48    192.07 o 
   7   7  11      528.91      669.39     58.20 o 
   8   7  11      604.67      589.97     45.36 o 
   9   7  11      123.93      166.07     45.69 o 
  10   7  11    10304.20    10124.05    152.75 o 
  11   7  11      171.73      153.55     45.99 o 
  12   7  11        0.54       12.71     46.46 o 
  13   7  11       38.04       27.89     60.08 o 
  14   7  11     5632.65     5567.72    101.38 o 
  15   7  11      118.05      104.24    106.13 o 
  16   7  11       40.66       71.76     55.94 o 
  17   7  11       54.13        1.10     75.39 o 
  18   7  11     4802.89     4753.31    101.61 o 
  19   7  11        5.38       81.73     74.46 o 
  20   7  11       19.11       68.85     63.75 o 
  21   7  11     1238.78     1151.49     77.39 o 
  22   7  11     4093.86     4208.87    105.00 o 
  23   7  11        0.81      198.78     94.04 o 
  24   7  11      122.03      145.77     84.08 o 
  25   7  11        2.61        6.43     81.81 o 
   0   8  11     5012.92     5170.40    169.16 o 
   1   8  11      524.05      481.66     45.00 o 
   2   8  11        2.39       36.96     63.99 o 
   3   8  11      980.34      908.13     51.96 o 
   4   8  11       28.63       58.39     43.71 o 
   5   8  11      255.47      230.45     44.11 o 
   6   8  11      333.58      321.25     44.99 o 
   7   8  11      160.88       74.33     43.37 o 
   8   8  11     1002.60      902.92     61.56 o 
   9   8  11      989.54     1118.65     71.84 o 
  10   8  11      108.71      101.34     55.65 o 
  11   8  11     1126.19     1011.52     66.24 o 
  12   8  11     2879.17     3110.53     90.57 o 
  13   8  11     1643.57     1892.32    118.40 o 
  14   8  11       20.08      102.09     59.14 o 
  15   8  11       98.60       74.94     73.69 o 
  16   8  11      923.44      906.48     72.29 o 
  17   8  11     1797.43     1921.94     82.05 o 
  18   8  11      283.40      289.04     66.70 o 
  19   8  11       79.16       53.77     66.31 o 
  20   8  11      500.15      480.64     75.64 o 
  21   8  11     1894.73     2038.25     93.13 o 
  22   8  11      821.87      767.84     79.29 o 
  23   8  11        0.13      -80.62     80.62 o 
  24   8  11       70.11       -4.65    135.87 o 
   1   9  11     1803.06     1575.71     70.13 o 
   2   9  11     3849.31     3885.57    113.44 o 
   3   9  11        4.69      -41.69     52.58 o 
   4   9  11       54.71       47.23     76.34 o 
   5   9  11       86.79       75.56     52.73 o 
   6   9  11     2156.85     2160.48     71.86 o 
   7   9  11        2.88       -7.56     63.10 o 
   8   9  11        0.89       -6.46     65.73 o 
   9   9  11        9.60       20.60     62.48 o 
  10   9  11     4941.52     5074.78    159.63 o 
  11   9  11      161.71      233.81     76.56 o 
  12   9  11      602.87      665.47     75.48 o 
  13   9  11      159.33      351.21     71.74 o 
  14   9  11     3066.29     3482.87    137.39 o 
  15   9  11        6.59       12.43     72.63 o 
  16   9  11       40.32      -15.26     84.14 o 
  17   9  11        0.14      -72.53    183.63 o 
  18   9  11     1810.20     1679.07    121.73 o 
  19   9  11        7.27      -19.27     84.52 o 
  20   9  11      143.89      178.89     89.72 o 
  21   9  11       15.73       15.67     97.25 o 
   0  10  11      543.71      485.70     95.64 o 
   1  10  11     2880.74     2939.18     89.38 o 
   2  10  11        2.92      -36.79     70.89 o 
   3  10  11     1402.23     1392.53     77.30 o 
   4  10  11      229.42      213.17     70.89 o 
   5  10  11     1276.43     1241.45     81.94 o 
   6  10  11      137.31      170.62    113.14 o 
   7  10  11      865.39      973.08     77.45 o 
   8  10  11       25.28       -1.85     71.94 o 
   9  10  11      270.26      292.88     73.65 o 
  10  10  11      203.16      165.19     75.87 o 
  11  10  11      690.72      676.98     81.32 o 
  12  10  11        4.39       36.22    105.78 o 
  13  10  11     1065.23     1099.48     88.58 o 
  14  10  11        1.09      105.30    135.92 o 
  15  10  11       99.55      -53.48     89.34 o 
  16  10  11      124.21      177.21    113.41 o 
  17  10  11      940.60      919.46    126.52 o 
  18  10  11        8.79       17.06    114.01 o 
   1  11  11      134.41      127.69     72.35 o 
   2  11  11      195.29      226.01     76.66 o 
   3  11  11        8.44      -35.57     76.92 o 
   4  11  11      114.34       96.20     97.56 o 
   5  11  11        6.12       76.81     73.48 o 
   6  11  11      136.80      185.44     82.99 o 
   7  11  11      183.30        4.46     79.99 o 
   8  11  11      213.08       92.70     91.20 o 
   9  11  11       79.86      116.11    111.48 o 
  10  11  11      224.93      257.32     93.04 o 
  11  11  11        0.24      -21.78     80.12 o 
  12  11  11      120.70      195.87     88.65 o 
  13  11  11       10.28      -44.14     85.24 o 
  14  11  11      503.43      448.57     93.50 o 
  15  11  11        3.60       38.68    253.38 o 
   0  12  11        3.38      -82.63    146.29 o 
   1  12  11     1018.70     1127.53     90.33 o 
   2  12  11        1.48       -9.97     87.12 o 
   3  12  11      801.34      850.63    103.28 o 
   4  12  11       12.72       54.30    102.52 o 
   5  12  11     1245.66     1194.18    100.87 o 
   6  12  11       27.79      -54.34     94.42 o 
   7  12  11      821.63      740.84    118.84 o 
   8  12  11       53.48      -38.15    106.83 o 
   9  12  11      614.55      647.58    216.46 o 
   0   0  12    18973.78    18699.97    495.87 o 
   1   0  12     2806.34     2589.45     44.96 o 
   2   0  12     3020.62     3061.23     48.92 o 
   3   0  12     1480.74     1518.53     36.10 o 
   4   0  12    10718.09    10201.77    117.19 o 
   5   0  12       67.38       60.93     26.44 o 
   6   0  12      332.06      377.55     28.26 o 
   7   0  12     2524.10     2499.01     47.67 o 
   8   0  12     1257.96     1175.27     41.15 o 
   9   0  12      476.60      498.34     34.18 o 
  10   0  12     2363.49     2206.54     48.16 o 
  11   0  12     3226.64     3146.89     57.46 o 
  12   0  12     4876.79     4789.84     87.53 o 
  13   0  12      317.77      355.18     35.68 o 
  14   0  12     4352.44     4401.18    100.07 o 
  15   0  12     2589.57     2568.55     63.05 o 
  16   0  12     1917.81     1943.97     65.51 o 
  17   0  12     3372.39     3285.85     80.91 o 
  18   0  12    12015.25    12222.36    365.06 o 
  19   0  12     2861.19     2923.80     96.74 o 
  20   0  12     1027.03     1054.15     91.51 o 
  21   0  12     2124.69     2207.65    109.45 o 
  22   0  12     3527.48     3398.51    131.24 o 
  23   0  12     1960.71     1832.71    113.79 o 
  24   0  12     3255.41     3007.74    136.19 o 
  25   0  12      471.69      526.42    103.69 o 
  26   0  12     4007.43     3943.62    158.18 o 
  27   0  12       53.81      -24.01    101.79 o 
  28   0  12      429.76      391.87    147.46 o 
  29   0  12      536.64      256.90    165.64 o 
  30   0  12     2551.95     2468.10    216.28 o 
   1   1  12    21216.19    20228.89    150.66 o 
   2   1  12      161.92      183.35     17.05 o 
   3   1  12    22392.01    21669.06    160.69 o 
   4   1  12     1709.75     1774.10     27.28 o 
   5   1  12    24567.65    24280.78    179.23 o 
   6   1  12      205.24      247.89     19.03 o 
   7   1  12    19284.13    18543.54    140.99 o 
   8   1  12      357.88      401.52     21.81 o 
   9   1  12    20009.07    19245.55    146.87 o 
  10   1  12     1725.85     1761.89     31.33 o 
  11   1  12     7962.97     7702.14     70.01 o 
  12   1  12     2319.48     2318.58     39.13 o 
  13   1  12     5115.62     4869.89     74.20 o 
  14   1  12       66.12       90.26     27.15 o 
  15   1  12    13517.48    13233.45    128.24 o 
  16   1  12     4236.03     4297.74     65.22 o 
  17   1  12     2118.87     2186.66     50.51 o 
  18   1  12     1269.56     1181.70     48.83 o 
  19   1  12     7355.04     7386.72     99.62 o 
  20   1  12     1171.56     1015.99     54.30 o 
  21   1  12     1604.23     1651.56     61.04 o 
  22   1  12     1315.11     1387.17     68.39 o 
  23   1  12     1929.85     2101.34     87.21 o 
  24   1  12      552.88      716.13     73.68 o 
  25   1  12      970.65      960.45     83.92 o 
  26   1  12      144.57       22.42    101.00 o 
  27   1  12     2131.09     2133.30    113.39 o 
  28   1  12       58.66       41.21     88.13 o 
  29   1  12     1456.99     1328.33    154.23 o 
  30   1  12       21.61      -72.25    102.10 o 
   0   2  12    19978.22    18834.47    200.97 o 
   1   2  12       40.18       49.12     16.19 o 
   2   2  12       77.26      108.95     18.72 o 
   3   2  12      132.42      124.16     22.16 o 
   4   2  12    14120.89    13255.65    110.87 o 
   5   2  12       24.40        3.69     20.72 o 
   6   2  12     2465.65     2511.01     36.78 o 
   7   2  12     1683.46     1915.97     33.94 o 
   8   2  12    10989.72    10527.23     93.31 o 
   9   2  12      539.98      590.02     27.03 o 
  10   2  12      230.65      215.68     30.02 o 
  11   2  12       20.06       23.83     24.04 o 
  12   2  12     5960.71     5649.36     64.79 o 
  13   2  12     3467.41     3563.95     48.97 o 
  14   2  12      610.10      629.78     34.76 o 
  15   2  12     1540.17     1715.24     58.42 o 
  16   2  12     2281.20     2321.14     52.70 o 
  17   2  12      103.48       99.33     35.09 o 
  18   2  12     2082.12     2148.22     62.77 o 
  19   2  12      110.50      109.27     44.06 o 
  20   2  12     5027.13     4894.17     88.78 o 
  21   2  12        2.91      -24.24     50.03 o 
  22   2  12     3719.62     3530.46     80.84 o 
  23   2  12     1493.90     1458.25     72.24 o 
  24   2  12     1822.14     1929.87     86.39 o 
  25   2  12      408.30      443.50     76.44 o 
  26   2  12     1171.47     1022.62     98.93 o 
  27   2  12        0.72      -47.76     85.56 o 
  28   2  12     1100.13     1079.60    106.13 o 
  29   2  12       46.68       69.61    116.29 o 
  30   2  12      948.39      479.86    231.12 o 
   1   3  12      683.92      580.15     24.13 o 
   2   3  12       70.27       96.10     20.62 o 
   3   3  12     6767.48     6768.10     66.13 o 
   4   3  12      473.56      515.30     25.15 o 
   5   3  12     2111.96     1893.42     34.68 o 
   6   3  12     1268.21     1212.40     31.49 o 
   7   3  12     3314.00     3132.14     43.15 o 
   8   3  12      415.87      434.40     26.85 o 
   9   3  12     2999.31     3137.67     44.94 o 
  10   3  12     9134.80     8955.64     84.88 o 
  11   3  12    10746.76    10205.02     93.93 o 
  12   3  12     3103.29     3238.28     50.14 o 
  13   3  12      614.07      637.89     38.85 o 
  14   3  12     2153.69     2146.52     57.23 o 
  15   3  12     7213.40     7320.96     92.25 o 
  16   3  12     4425.27     4153.07     97.11 o 
  17   3  12     1923.94     1932.13     56.62 o 
  18   3  12      159.64      194.99     44.46 o 
  19   3  12     2489.43     2592.95     65.66 o 
  20   3  12       80.69       35.38     49.46 o 
  21   3  12        7.98       -3.00     52.25 o 
  22   3  12       73.39       79.44     56.11 o 
  23   3  12     3472.27     3499.28     94.13 o 
  24   3  12       92.50      118.35     68.15 o 
  25   3  12       29.00       10.29     74.48 o 
  26   3  12      156.22      245.49     79.74 o 
  27   3  12      817.00      989.82     94.87 o 
  28   3  12       11.16       74.00     87.58 o 
  29   3  12      310.34       71.61    106.13 o 
   0   4  12    34729.52    33794.51    390.40 o 
   1   4  12       48.20       30.58     25.01 o 
   2   4  12      316.28      389.23     25.29 o 
   3   4  12      832.81      871.49     30.07 o 
   4   4  12    15453.69    14838.43    129.10 o 
   5   4  12      228.35      225.27     30.34 o 
   6   4  12      100.87      123.28     25.76 o 
   7   4  12       42.48       17.93     26.87 o 
   8   4  12     9389.46     8812.59     84.32 o 
   9   4  12     3392.03     3608.61     49.15 o 
  10   4  12      304.79      382.91     30.51 o 
  11   4  12     6506.98     6237.85     72.74 o 
  12   4  12     6166.42     5960.09     80.15 o 
  13   4  12       50.61       32.53     39.97 o 
  14   4  12      382.86      476.96     39.76 o 
  15   4  12      851.44      859.88     44.33 o 
  16   4  12     7773.32     7632.95    147.53 o 
  17   4  12      197.61      162.30     44.00 o 
  18   4  12       87.61       74.42     42.97 o 
  19   4  12       24.12       12.86     48.98 o 
  20   4  12     5962.16     6046.68    129.50 o 
  21   4  12     1588.81     1581.22     78.86 o 
  22   4  12        6.72      -13.72     61.32 o 
  23   4  12      320.64      394.61     65.71 o 
  24   4  12     1401.22     1306.67     81.09 o 
  25   4  12       20.49       77.36     79.85 o 
  26   4  12      209.92      224.15     86.24 o 
  27   4  12       41.88       44.23     93.28 o 
  28   4  12      723.58      671.53     96.71 o 
   1   5  12      558.68      587.46     33.09 o 
   2   5  12       64.41       59.74     29.95 o 
   3   5  12       21.39        7.84     28.26 o 
   4   5  12     4088.28     4152.78     54.61 o 
   5   5  12      491.54      546.03     30.95 o 
   6   5  12     7935.26     8126.26     81.15 o 
   7   5  12     1211.48     1216.94     38.08 o 
   8   5  12      320.06      355.75     30.81 o 
   9   5  12     1145.89     1133.57     38.29 o 
  10   5  12     2906.90     2784.45     58.73 o 
  11   5  12     1330.47     1297.97     54.34 o 
  12   5  12      119.21      110.53     36.86 o 
  13   5  12      182.16      225.32     41.56 o 
  14   5  12       27.36       24.64     37.87 o 
  15   5  12      764.72      838.92     50.85 o 
  16   5  12       64.81       47.38     45.57 o 
  17   5  12     1140.11     1119.46     59.90 o 
  18   5  12     1703.51     1539.21     64.74 o 
  19   5  12     1526.08     1775.48     70.06 o 
  20   5  12        4.18       50.64     75.54 o 
  21   5  12      277.78      391.47     62.45 o 
  22   5  12      203.46      169.29     65.27 o 
  23   5  12     1371.01     1426.99     84.36 o 
  24   5  12        0.05        5.17    118.16 o 
  25   5  12      345.13      245.87     79.52 o 
  26   5  12        3.76       26.97     96.54 o 
  27   5  12     1133.47     1159.72    106.12 o 
  28   5  12       14.65       65.93    156.86 o 
   0   6  12     3892.69     3688.53     80.20 o 
   1   6  12     3988.81     3871.38     58.35 o 
   2   6  12        8.92       58.26     33.13 o 
   3   6  12      575.02      683.57     37.37 o 
   4   6  12    12103.83    11927.49    124.40 o 
   5   6  12       50.72       86.37     37.00 o 
   6   6  12      214.63      264.28     52.28 o 
   7   6  12      451.54      466.70     39.28 o 
   8   6  12     1701.74     1719.76     46.88 o 
   9   6  12     1734.29     1690.85     62.54 o 
  10   6  12       16.47       58.78     42.09 o 
  11   6  12        6.14       25.91     39.45 o 
  12   6  12     1615.10     1642.70     54.82 o 
  13   6  12      184.01      148.13     43.02 o 
  14   6  12        5.24       30.15     50.57 o 
  15   6  12       60.22       -9.00     67.10 o 
  16   6  12     1319.90     1146.60     63.69 o 
  17   6  12       23.08      137.83     71.08 o 
  18   6  12       74.53       52.30     64.75 o 
  19   6  12       41.75       65.72     65.48 o 
  20   6  12      953.72      988.23     70.89 o 
  21   6  12      299.56      198.86     65.42 o 
  22   6  12        6.11       71.12     64.08 o 
  23   6  12        7.45      -75.79     75.79 o 
  24   6  12     1310.83     1318.70     90.35 o 
  25   6  12       42.53       66.46     89.89 o 
  26   6  12       12.44       26.41     79.98 o 
   1   7  12     2365.10     2182.46     67.66 o 
   2   7  12     3607.95     3575.12     63.64 o 
   3   7  12      267.54      245.56     38.54 o 
   4   7  12      970.13      996.87     47.40 o 
   5   7  12      493.51      550.89     39.16 o 
   6   7  12       34.04      147.44     52.00 o 
   7   7  12       93.52      155.89     43.46 o 
   8   7  12      413.38      405.03     43.70 o 
   9   7  12      172.88      186.32     47.32 o 
  10   7  12       37.24       14.51     46.43 o 
  11   7  12       81.67       86.58     51.74 o 
  12   7  12      183.07      177.21     48.27 o 
  13   7  12      330.55      337.01     55.68 o 
  14   7  12      605.27      548.45     59.45 o 
  15   7  12       36.84       38.02     70.67 o 
  16   7  12       43.20      -64.49     64.49 o 
  17   7  12      283.69      221.95     62.82 o 
  18   7  12     1440.44     1324.27     74.24 o 
  19   7  12      145.80      212.37     65.25 o 
  20   7  12      150.79       87.22     65.79 o 
  21   7  12      126.64      171.66     82.77 o 
  22   7  12        0.18      -71.26     71.26 o 
  23   7  12      230.94      110.69     75.41 o 
  24   7  12       14.86      -67.10     86.03 o 
  25   7  12        0.44      -14.78    115.90 o 
   0   8  12      514.34      514.93     76.89 o 
   1   8  12      146.75       87.64     40.96 o 
   2   8  12       81.94      108.12     47.58 o 
   3   8  12        3.91       33.70     42.76 o 
   4   8  12      423.99      290.78     46.72 o 
   5   8  12      566.09      668.43     49.04 o 
   6   8  12        0.14       -9.09     44.74 o 
   7   8  12      293.20      263.20     48.71 o 
   8   8  12       30.55       55.47     50.08 o 
   9   8  12      467.83      555.43     62.85 o 
  10   8  12        5.55      -61.36     61.36 o 
  11   8  12        3.09      -49.29     53.58 o 
  12   8  12      124.36       99.55     63.32 o 
  13   8  12        5.48      -10.47     82.75 o 
  14   8  12      802.76      796.90     72.08 o 
  15   8  12       74.00      -62.67     66.10 o 
  16   8  12       12.46        1.59     75.22 o 
  17   8  12       14.17       62.44     69.53 o 
  18   8  12      185.63      169.50     74.10 o 
  19   8  12      305.53      350.07     73.51 o 
  20   8  12       60.21      -37.22     71.39 o 
  21   8  12        0.47       34.43     76.79 o 
  22   8  12       39.64      -49.49     75.62 o 
  23   8  12      192.86        3.00    110.84 o 
   1   9  12      206.16       45.61     60.75 o 
   2   9  12      408.37      451.64     62.09 o 
   3   9  12      290.92      210.89     51.72 o 
   4   9  12       88.57       34.39     48.58 o 
   5   9  12      755.07      666.93     52.27 o 
   6   9  12       21.11      -21.66     62.33 o 
   7   9  12        0.85       -7.10     57.63 o 
   8   9  12       34.16       -5.81     66.04 o 
   9   9  12     2194.46     2205.48     80.34 o 
  10   9  12      253.87      283.94     87.64 o 
  11   9  12       21.66       -1.62     68.90 o 
  12   9  12        0.29      -63.18     84.42 o 
  13   9  12     1214.96     1324.66    102.05 o 
  14   9  12       38.22      -58.45     76.28 o 
  15   9  12        1.42      -62.23     73.90 o 
  16   9  12      515.74      608.91     90.50 o 
  17   9  12      104.16       49.40    110.33 o 
  18   9  12      122.37       99.92     99.19 o 
  19   9  12        0.10       53.65     93.90 o 
  20   9  12      436.20      391.61    173.14 o 
  21   9  12       91.23       36.23    164.40 o 
   0  10  12     3820.88     3322.45    132.29 o 
   1  10  12      334.90      452.64     69.81 o 
   2  10  12       87.09       28.90     64.95 o 
   3  10  12      172.83       80.12     63.53 o 
   4  10  12     2008.91     1823.22     97.93 o 
   5  10  12       31.08        0.56     63.35 o 
   6  10  12       56.48      -89.35     89.35 o 
   7  10  12       21.87       46.50     70.17 o 
   8  10  12      812.33      861.92     88.97 o 
   9  10  12       25.74       13.81     73.52 o 
  10  10  12      115.60       58.28     76.92 o 
  11  10  12       11.42      -22.37     74.17 o 
  12  10  12      281.61      137.35     79.21 o 
  13  10  12       63.27        7.66     74.21 o 
  14  10  12      253.85      210.66     82.80 o 
  15  10  12      220.15       68.77     80.37 o 
  16  10  12      219.30       93.58     82.39 o 
  17  10  12        1.81       30.71     93.88 o 
  18  10  12      278.02       70.98    162.47 o 
   1  11  12       15.54      -72.84     72.84 o 
   2  11  12        0.34       -9.91     89.47 o 
   3  11  12        0.17       88.99     79.55 o 
   4  11  12      200.38      244.52     82.38 o 
   5  11  12       30.97      148.51     85.82 o 
   6  11  12      392.50      435.71     92.91 o 
   7  11  12       26.56      133.22    108.14 o 
   8  11  12        2.53      -94.67    105.01 o 
   9  11  12      150.00      115.15    100.18 o 
  10  11  12       59.39       15.59     86.73 o 
  11  11  12      121.91       36.66     87.23 o 
  12  11  12       28.26       67.06    101.42 o 
  13  11  12      160.09      159.17    111.57 o 
  14  11  12      231.97      660.52    228.15 o 
   0  12  12      241.04      651.00    125.30 o 
   1  12  12       54.90       24.19    105.45 o 
   2  12  12       10.03      -31.25    112.85 o 
   3  12  12       57.93      -54.81    107.85 o 
   4  12  12       14.25      -24.40     89.10 o 
   5  12  12       41.78       -7.58     97.85 o 
   6  12  12        9.38       16.37    115.70 o 
   7  12  12       19.73      -42.29    199.40 o 
   1   1  13     1407.22     1386.41     25.21 o 
   2   1  13      998.34      957.80     23.36 o 
   3   1  13     2404.54     2483.24     32.43 o 
   4   1  13        3.18       15.16     19.69 o 
   5   1  13       11.64       17.99     18.51 o 
   6   1  13       64.41       51.19     18.75 o 
   7   1  13      239.01      274.96     22.37 o 
   8   1  13      500.39      546.53     27.72 o 
   9   1  13      167.32      178.57     23.57 o 
  10   1  13      978.89      975.74     30.46 o 
  11   1  13      688.16      723.53     29.83 o 
  12   1  13      238.95      244.57     28.32 o 
  13   1  13     1500.44     1506.82     36.03 o 
  14   1  13      578.47      689.67     33.21 o 
  15   1  13      193.05      192.14     32.89 o 
  16   1  13      122.73      116.42     33.25 o 
  17   1  13     2464.41     2460.04     54.94 o 
  18   1  13       20.30      -18.45     37.46 o 
  19   1  13      702.19      629.36     48.84 o 
  20   1  13       10.50       23.29     52.60 o 
  21   1  13       34.90       55.64     50.16 o 
  22   1  13      196.57      249.50     64.62 o 
  23   1  13        7.48       -8.01     74.90 o 
  24   1  13      398.89      320.15     71.17 o 
  25   1  13     1108.83     1426.51    231.00 o 
  26   1  13       13.28      172.85    108.78 o 
  27   1  13        1.63       63.55     87.95 o 
  28   1  13       25.26       70.45    109.96 o 
  29   1  13       10.26      -88.42     95.31 o 
   0   2  13     2599.19     2483.55     57.84 o 
   1   2  13      292.39      226.86     18.33 o 
   2   2  13      850.34      984.72     34.38 o 
   3   2  13      585.77      510.72     24.64 o 
   4   2  13    10033.08    10017.05     89.11 o 
   5   2  13     1109.35      989.83     30.70 o 
   6   2  13     1220.25     1185.19     29.95 o 
   7   2  13     1030.94     1028.12     29.25 o 
   8   2  13     1301.29     1288.79     31.89 o 
   9   2  13     1629.96     1710.32     34.73 o 
  10   2  13      854.84      777.93     34.97 o 
  11   2  13     1926.75     1951.28     38.04 o 
  12   2  13     3097.03     3031.16     46.43 o 
  13   2  13      641.79      680.13     32.63 o 
  14   2  13      736.02      674.38     36.99 o 
  15   2  13     4215.91     4068.13     66.17 o 
  16   2  13     4376.73     4261.77     68.42 o 
  17   2  13      689.25      739.19     42.74 o 
  18   2  13      568.52      597.93     43.31 o 
  19   2  13      171.12      204.89     47.32 o 
  20   2  13      763.07      831.20     56.80 o 
  21   2  13     1051.17      941.14     59.33 o 
  22   2  13     2106.70     2079.72     70.21 o 
  23   2  13       33.19       81.40     67.01 o 
  24   2  13       34.84       30.04     71.18 o 
  25   2  13       23.04        6.98     73.62 o 
  26   2  13      944.01      999.75    103.25 o 
  27   2  13       61.29       94.36    116.49 o 
  28   2  13       39.33       46.61     95.52 o 
  29   2  13       29.22       29.34    103.77 o 
   1   3  13     2711.60     2811.04     44.49 o 
   2   3  13    11650.03    11357.32     99.66 o 
   3   3  13     3686.20     3534.17     50.71 o 
   4   3  13      496.74      557.34     26.91 o 
   5   3  13      411.28      483.48     26.65 o 
   6   3  13     2840.89     2779.50     41.58 o 
   7   3  13     2842.84     3013.30     43.19 o 
   8   3  13      445.36      460.69     28.05 o 
   9   3  13      622.27      603.42     29.84 o 
  10   3  13       92.95       33.94     25.94 o 
  11   3  13     1136.57     1113.40     35.13 o 
  12   3  13        0.91      -23.19     28.78 o 
  13   3  13     7698.76     7229.43    117.34 o 
  14   3  13     1236.72     1186.83     45.90 o 
  15   3  13       34.45       50.49     41.17 o 
  16   3  13     1106.45     1010.49     47.02 o 
  17   3  13     1543.23     1426.73     51.37 o 
  18   3  13     1319.47     1318.30     54.83 o 
  19   3  13       17.16       31.63     44.29 o 
  20   3  13      103.79      172.56     50.61 o 
  21   3  13      970.18      943.01     61.15 o 
  22   3  13      146.90      227.21     61.98 o 
  23   3  13       31.84      -59.18     59.18 o 
  24   3  13      391.40      415.91     76.52 o 
  25   3  13     1815.28     1772.65     95.06 o 
  26   3  13      194.68       40.95     94.29 o 
  27   3  13       51.59      -43.30     86.79 o 
  28   3  13      396.86      322.57    171.69 o 
  29   3  13      176.64      149.59    143.10 o 
   0   4  13      466.56      538.56     44.17 o 
   1   4  13     3949.55     4081.52     55.67 o 
   2   4  13       34.40       15.32     27.85 o 
   3   4  13      362.55      387.07     29.41 o 
   4   4  13       21.37       67.53     25.64 o 
   5   4  13       30.99       42.20     27.70 o 
   6   4  13        3.25       -1.10     30.27 o 
   7   4  13       44.97       40.05     25.85 o 
   8   4  13     1633.45     1639.31     37.75 o 
   9   4  13       94.42      110.38     40.85 o 
  10   4  13      147.74      139.39     30.38 o 
  11   4  13     2670.07     2716.44     49.12 o 
  12   4  13      250.80      313.94     37.67 o 
  13   4  13     1202.97     1146.96     47.12 o 
  14   4  13     1039.44     1070.78     48.60 o 
  15   4  13        1.71       51.43     40.08 o 
  16   4  13      547.05      691.32     49.59 o 
  17   4  13      613.82      703.10     51.40 o 
  18   4  13      280.44      363.38     48.79 o 
  19   4  13      276.87      328.74     55.72 o 
  20   4  13      247.20      336.32     54.81 o 
  21   4  13     1327.39     1481.38     71.87 o 
  22   4  13       90.95       -6.27     62.80 o 
  23   4  13       35.15      -42.49     67.17 o 
  24   4  13       54.61        3.95     66.77 o 
  25   4  13      471.74      435.93     87.36 o 
  26   4  13      398.86      270.33     87.28 o 
  27   4  13      169.56       75.71     88.80 o 
  28   4  13      100.84      152.82    119.57 o 
   1   5  13      170.51      156.39     30.30 o 
   2   5  13     2955.65     2812.30     55.68 o 
   3   5  13      616.38      673.08     36.57 o 
   4   5  13     4314.85     4367.66     60.24 o 
   5   5  13     1785.63     1841.61     46.14 o 
   6   5  13    10206.09     9827.87    130.54 o 
   7   5  13     1185.23     1089.43     42.32 o 
   8   5  13     3211.54     3266.94     60.74 o 
   9   5  13       23.50       45.82     29.66 o 
  10   5  13      960.42      985.05     42.12 o 
  11   5  13       52.29      105.90     38.22 o 
  12   5  13     1156.77     1101.26     66.31 o 
  13   5  13       20.04       29.36     42.31 o 
  14   5  13     2131.07     2132.60     57.17 o 
  15   5  13       73.94       11.45     43.93 o 
  16   5  13       24.65       49.19     46.07 o 
  17   5  13       35.60      -31.26     52.42 o 
  18   5  13     3016.14     2853.88     78.56 o 
  19   5  13      619.55      584.36     60.87 o 
  20   5  13      469.07      660.73     65.24 o 
  21   5  13       28.66      119.60     66.30 o 
  22   5  13     1040.50     1059.09     79.53 o 
  23   5  13      239.57      143.10     70.36 o 
  24   5  13      417.69      474.33     80.58 o 
  25   5  13        1.25      -20.94     75.64 o 
  26   5  13      108.00      144.88     89.67 o 
  27   5  13       72.56       64.98    123.67 o 
   0   6  13     1972.42     2068.67     65.61 o 
   1   6  13      828.16      767.26     38.67 o 
   2   6  13        3.09      -21.54     35.14 o 
   3   6  13     7868.71     7815.24     87.53 o 
   4   6  13     2135.34     2200.92     49.29 o 
   5   6  13       50.56       -0.50     36.01 o 
   6   6  13     2821.07     2706.78     56.65 o 
   7   6  13     1718.54     1664.05     49.53 o 
   8   6  13     5077.93     4973.37     73.42 o 
   9   6  13     3089.44     3050.14     63.46 o 
  10   6  13      136.85      236.98     45.61 o 
  11   6  13      185.59      290.51     43.27 o 
  12   6  13      516.56      645.20     49.36 o 
  13   6  13     1472.55     1546.70     77.80 o 
  14   6  13       56.96      -51.38     59.02 o 
  15   6  13        4.28       40.54     80.16 o 
  16   6  13      969.15     1029.47     67.14 o 
  17   6  13     2493.40     2648.01     79.70 o 
  18   6  13      128.41      105.74     67.31 o 
  19   6  13      135.32      104.14     64.88 o 
  20   6  13      126.15      258.19     77.98 o 
  21   6  13     1285.07     1358.76     77.26 o 
  22   6  13       22.50      211.76    128.59 o 
  23   6  13       48.05       -6.72     73.39 o 
  24   6  13      299.63      423.21     77.36 o 
  25   6  13     1464.46     1545.45     94.09 o 
  26   6  13      132.40      114.26    276.05 o 
   1   7  13      463.08      456.64     39.92 o 
   2   7  13     4164.33     4065.29     76.87 o 
   3   7  13       14.05      -31.23     37.83 o 
   4   7  13     2971.28     2900.73     59.77 o 
   5   7  13      304.09      279.13     42.15 o 
   6   7  13      784.56      858.50     51.95 o 
   7   7  13        2.66       18.55     46.90 o 
   8   7  13        0.67       19.36     49.76 o 
   9   7  13        0.33      -59.26     59.26 o 
  10   7  13     1968.81     1636.86     73.88 o 
  11   7  13      391.22      397.42     54.89 o 
  12   7  13      177.78      123.57     55.53 o 
  13   7  13     3341.65     3185.61     91.62 o 
  14   7  13     3895.37     3736.77     99.91 o 
  15   7  13      600.93      535.30     69.11 o 
  16   7  13       30.43       47.87     64.27 o 
  17   7  13      846.54      817.32     71.07 o 
  18   7  13     2261.08     2180.07     82.22 o 
  19   7  13      640.03      675.92     74.12 o 
  20   7  13       88.04      165.60     69.64 o 
  21   7  13      724.30      769.48     78.32 o 
  22   7  13      395.76      300.54     74.09 o 
  23   7  13      563.00      526.23     80.32 o 
  24   7  13       39.89      -26.16     82.37 o 
   0   8  13     1150.64     1229.70     98.10 o 
   1   8  13     1412.00     1392.41     58.58 o 
   2   8  13      480.07      531.58     47.13 o 
   3   8  13     1474.87     1433.89     68.42 o 
   4   8  13     3882.11     3701.63     78.43 o 
   5   8  13     1952.35     2131.86     71.08 o 
   6   8  13        0.00       37.16     56.30 o 
   7   8  13     3785.88     3897.87     84.44 o 
   8   8  13     1942.79     2031.08    131.12 o 
   9   8  13     1609.56     1563.06     96.20 o 
  10   8  13       31.44      -57.49     57.49 o 
  11   8  13     1718.59     1697.44     75.79 o 
  12   8  13     1303.53     1438.78     77.76 o 
  13   8  13     1052.43      959.02     73.00 o 
  14   8  13       55.61       56.76     67.23 o 
  15   8  13      160.90      250.09     69.10 o 
  16   8  13     1515.86     1549.01    134.72 o 
  17   8  13     1447.42     1354.56     84.96 o 
  18   8  13      268.38      176.78     82.15 o 
  19   8  13       17.40      -66.85     76.04 o 
  20   8  13     1684.54     1689.26    100.52 o 
  21   8  13     1408.47     1247.36     99.09 o 
  22   8  13      397.51      465.74     87.90 o 
   1   9  13        7.75        6.01     58.16 o 
   2   9  13     4737.67     4605.70     92.31 o 
   3   9  13      306.85      349.89     57.36 o 
   4   9  13      322.91      322.88     59.13 o 
   5   9  13       26.13      -31.56     51.08 o 
   6   9  13     2253.64     2258.24     82.57 o 
   7   9  13      461.70      426.57     66.46 o 
   8   9  13       42.20       46.22     58.21 o 
   9   9  13      186.26      120.75     70.85 o 
  10   9  13      859.22      850.81     71.88 o 
  11   9  13     1110.71     1152.00     81.01 o 
  12   9  13       19.00       24.76     66.73 o 
  13   9  13      162.82      113.41     71.54 o 
  14   9  13     1301.83     1377.41     87.73 o 
  15   9  13      989.74     1116.51     86.92 o 
  16   9  13       38.77       56.96    102.21 o 
  17   9  13       55.64      -15.82    148.99 o 
  18   9  13      998.43     1045.86     93.22 o 
  19   9  13      394.34      464.54     91.35 o 
  20   9  13      258.21      258.00    110.38 o 
   0  10  13      585.82      605.58    122.51 o 
   1  10  13      396.07      498.62     68.10 o 
   2  10  13       61.44      -15.89     76.05 o 
   3  10  13      464.29      509.87     69.67 o 
   4  10  13      873.07      795.53     76.14 o 
   5  10  13     1198.95     1264.24     88.23 o 
   6  10  13       29.88       -1.62    106.01 o 
   7  10  13      450.21      393.60     78.94 o 
   8  10  13      102.48      113.91     68.79 o 
   9  10  13      900.94     1093.41     86.53 o 
  10  10  13       19.39      -33.15    104.22 o 
  11  10  13       99.72       22.12     87.19 o 
  12  10  13       25.87       -5.89     78.86 o 
  13  10  13     1100.83     1138.66     93.26 o 
  14  10  13       96.61       17.69    112.04 o 
  15  10  13        1.93       53.58    100.05 o 
  16  10  13      311.66      335.47     92.24 o 
  17  10  13      994.26     1094.14    265.43 o 
   1  11  13     2406.36     2507.32    111.17 o 
   2  11  13     1248.49     1310.28     89.39 o 
   3  11  13     1060.44     1146.28     87.90 o 
   4  11  13        1.57       35.30     93.33 o 
   5  11  13     1207.94     1292.20     96.91 o 
   6  11  13      867.63      859.14     93.18 o 
   7  11  13      591.19      762.14     93.21 o 
   8  11  13      197.65      264.66    102.31 o 
   9  11  13      889.62      985.76    100.93 o 
  10  11  13      652.75      943.61    109.53 o 
  11  11  13      370.24      361.79    108.67 o 
  12  11  13      296.59      184.64    140.29 o 
  13  11  13      434.86      379.51    217.02 o 
   0  12  13      387.84      114.50    269.05 o 
   1  12  13      452.90      490.30    101.77 o 
   2  12  13        0.13     -132.03    153.55 o 
   3  12  13       46.37     -155.18    155.18 o 
   4  12  13       47.78      -75.19    126.33 o 
   5  12  13      837.31      625.16    283.98 o 
   0   0  14    36805.33    34905.51    506.12 o 
   1   0  14     4201.79     3818.03     59.87 o 
   2   0  14      192.73      205.62     27.06 o 
   3   0  14     4953.21     4764.59     68.53 o 
   4   0  14    13122.96    12522.46    142.62 o 
   5   0  14     8112.49     7859.08     98.02 o 
   6   0  14     1861.16     1731.42     44.48 o 
   7   0  14     4072.58     3941.33     63.96 o 
   8   0  14     5985.52     5962.41     83.02 o 
   9   0  14      392.68      425.09     39.24 o 
  10   0  14      639.50      671.72     50.06 o 
  11   0  14     8271.49     8027.91    117.12 o 
  12   0  14     5617.48     5638.11     94.48 o 
  13   0  14      540.71      554.20     52.99 o 
  14   0  14       59.67       19.83     41.26 o 
  15   0  14      563.02      548.43     49.33 o 
  16   0  14     3853.50     4160.60    106.23 o 
  17   0  14     4111.48     3845.64    164.97 o 
  18   0  14      148.78      157.09    110.00 o 
  19   0  14      375.65      452.59    118.70 o 
  20   0  14     1849.23     1921.11     90.05 o 
  21   0  14       11.29      -40.38     78.09 o 
  22   0  14      163.95      143.81     91.80 o 
  23   0  14      521.27      569.20    104.59 o 
  24   0  14     3308.02     3161.05    148.68 o 
  25   0  14      876.86      941.63    113.57 o 
  26   0  14      993.97     1050.35    122.66 o 
  27   0  14     2786.60     2387.44    297.89 o 
  28   0  14      498.96      730.70    294.74 o 
   1   1  14     1082.76     1024.41     33.00 o 
   2   1  14     3926.75     3783.16     50.55 o 
   3   1  14     4055.70     4030.79     43.57 o 
   4   1  14     1693.90     1536.50     28.49 o 
   5   1  14       10.09       10.24     21.47 o 
   6   1  14      276.38      201.25     22.88 o 
   7   1  14     2096.64     2078.83     39.48 o 
   8   1  14      938.36      985.37     30.25 o 
   9   1  14     1766.10     1787.12     36.51 o 
  10   1  14     6624.30     6621.18     68.71 o 
  11   1  14     6061.46     5751.14     63.28 o 
  12   1  14     1425.93     1440.83     36.12 o 
  13   1  14      439.33      495.81     30.60 o 
  14   1  14     4749.46     4710.53     73.71 o 
  15   1  14     1689.43     1713.48     60.12 o 
  16   1  14      415.07      414.26     47.12 o 
  17   1  14      521.77      481.73     45.74 o 
  18   1  14     1516.67     1462.48     57.29 o 
  19   1  14     4083.92     4187.09     94.65 o 
  20   1  14     1363.81     1379.28     66.59 o 
  21   1  14       52.72       33.98     52.44 o 
  22   1  14     1927.75     1914.99     84.09 o 
  23   1  14     2796.83     3064.50    151.43 o 
  24   1  14     1308.19     1352.38     89.66 o 
  25   1  14     1174.93     1259.75     90.46 o 
  26   1  14      228.43      185.94     75.81 o 
  27   1  14     1091.44     1028.82    131.80 o 
  28   1  14      775.73      543.90    161.97 o 
  29   1  14      279.81       97.87    106.18 o 
   0   2  14    21952.71    20903.87    250.70 o 
   1   2  14     2133.03     1970.77     37.00 o 
   2   2  14     1431.96     1429.06     31.05 o 
   3   2  14     3082.04     3003.12     41.66 o 
   4   2  14     8864.84     8494.13     79.57 o 
   5   2  14     1611.61     1425.88     32.94 o 
   6   2  14      884.83      898.41     29.84 o 
   7   2  14     7881.12     7524.99     74.35 o 
   8   2  14     4517.31     4380.73     52.80 o 
   9   2  14     2087.70     2085.88     44.83 o 
  10   2  14      145.32      186.10     26.13 o 
  11   2  14        9.54        4.16     27.97 o 
  12   2  14     1563.75     1500.79     38.15 o 
  13   2  14     2464.14     2500.28     45.68 o 
  14   2  14      104.55       87.09     31.68 o 
  15   2  14      574.19      587.85     40.95 o 
  16   2  14     3718.06     3760.51     65.80 o 
  17   2  14     1206.65     1299.07     51.00 o 
  18   2  14     1095.24     1134.92     57.51 o 
  19   2  14      735.03      664.33     54.75 o 
  20   2  14     1058.09     1109.03     66.74 o 
  21   2  14      840.80      836.15     64.34 o 
  22   2  14      144.12      110.91     61.35 o 
  23   2  14      168.76       86.98     82.38 o 
  24   2  14     1207.08     1186.78    108.11 o 
  25   2  14      691.20      789.97     93.61 o 
  26   2  14      103.68      177.87     89.70 o 
  27   2  14      109.23      209.65    115.99 o 
  28   2  14      634.11      972.13    187.51 o 
  29   2  14      540.59      189.65    424.58 o 
   1   3  14     5086.99     4956.40     60.29 o 
   2   3  14    10275.04     9695.07     95.05 o 
   3   3  14    13061.60    12665.73    117.52 o 
   4   3  14       67.92      109.01     25.83 o 
   5   3  14     5213.04     4832.78     56.40 o 
   6   3  14     6659.18     6439.50     67.63 o 
   7   3  14      756.63      738.08     30.61 o 
   8   3  14     1081.39     1006.38     40.25 o 
   9   3  14     4126.60     4000.32     53.08 o 
  10   3  14     2067.40     2049.98     42.03 o 
  11   3  14      403.80      494.17     41.63 o 
  12   3  14      282.98      370.07     32.40 o 
  13   3  14     4505.51     4294.89     65.76 o 
  14   3  14      333.92      495.21     41.14 o 
  15   3  14     3810.33     3542.30     65.83 o 
  16   3  14      787.00      818.63     59.17 o 
  17   3  14      199.57      180.37     46.90 o 
  18   3  14     1342.65     1451.14     57.09 o 
  19   3  14     2894.42     2820.61     70.83 o 
  20   3  14      485.54      408.55     55.68 o 
  21   3  14      424.63      379.22     58.10 o 
  22   3  14     1090.26     1127.21     75.39 o 
  23   3  14     1013.25     1065.97     78.25 o 
  24   3  14      574.77      608.52     88.53 o 
  25   3  14      187.70      104.19    133.84 o 
  26   3  14      474.51      524.47    152.91 o 
  27   3  14      750.16      807.03    106.50 o 
  28   3  14       87.15      -14.53    195.97 o 
   0   4  14      545.52      562.50     47.45 o 
   1   4  14        4.38       20.86     28.64 o 
   2   4  14     2462.19     2634.38     49.35 o 
   3   4  14      267.54      288.23     41.02 o 
   4   4  14      404.89      490.27     32.36 o 
   5   4  14      267.97      251.35     30.10 o 
   6   4  14      328.00      403.84     30.99 o 
   7   4  14      197.18      203.24     28.38 o 
   8   4  14      860.97      894.84     34.84 o 
   9   4  14      812.80      740.53     36.04 o 
  10   4  14        5.74       -3.83     30.81 o 
  11   4  14        3.21       -7.68     31.80 o 
  12   4  14       49.10       37.31     36.44 o 
  13   4  14     1229.03     1095.18     50.03 o 
  14   4  14     1824.51     1969.02     75.52 o 
  15   4  14       10.66       14.42     45.39 o 
  16   4  14      108.18       93.78     42.59 o 
  17   4  14      274.12      362.62     48.30 o 
  18   4  14      688.18      783.54     55.35 o 
  19   4  14        0.18      -20.05     70.13 o 
  20   4  14      383.47      336.61     63.19 o 
  21   4  14     1098.68     1098.63     71.25 o 
  22   4  14     1717.39     1705.68     82.92 o 
  23   4  14        7.08       -9.51     68.76 o 
  24   4  14       11.27      -26.34     72.84 o 
  25   4  14      425.01      455.76     87.65 o 
  26   4  14      627.53      524.97     95.49 o 
  27   4  14       87.37      132.95    116.66 o 
   1   5  14     2789.12     2664.59     62.33 o 
   2   5  14    17904.45    17197.66    155.70 o 
   3   5  14     7835.65     7886.43     82.42 o 
   4   5  14      131.39      103.73     31.55 o 
   5   5  14     6253.27     6127.57     86.02 o 
   6   5  14     8371.34     8174.47    101.02 o 
   7   5  14     4135.54     4107.99     64.62 o 
   8   5  14      316.01      343.74     36.68 o 
   9   5  14     4302.63     4060.62     65.28 o 
  10   5  14      497.24      616.18     41.15 o 
  11   5  14     2565.26     2433.94     58.40 o 
  12   5  14      326.86      397.00     53.34 o 
  13   5  14     1359.98     1402.26     53.19 o 
  14   5  14     2115.12     2067.48     58.86 o 
  15   5  14     1476.24     1407.79     66.83 o 
  16   5  14       37.09      -29.90     46.85 o 
  17   5  14     2283.99     2212.54     72.88 o 
  18   5  14     3046.29     3003.07     80.85 o 
  19   5  14     1547.27     1476.88     72.24 o 
  20   5  14      196.63      176.42     62.74 o 
  21   5  14      400.24      288.84     66.40 o 
  22   5  14      551.88      687.36     91.54 o 
  23   5  14      350.34      204.80     74.64 o 
  24   5  14       26.20      134.40     79.48 o 
  25   5  14      873.85     1063.70     89.78 o 
  26   5  14      525.31      485.84     99.03 o 
   0   6  14      114.37      111.65     50.32 o 
   1   6  14      246.06      210.91     36.23 o 
   2   6  14      737.70      696.09     40.43 o 
   3   6  14      435.74      489.84     38.48 o 
   4   6  14     3658.38     3497.54     83.49 o 
   5   6  14     1806.76     1778.28     61.19 o 
   6   6  14      469.55      540.58     43.18 o 
   7   6  14       10.22       33.08     41.97 o 
   8   6  14      300.42      285.76     40.38 o 
   9   6  14      658.81      678.00     44.86 o 
  10   6  14       28.33       65.03     45.00 o 
  11   6  14        0.30       -4.64     47.15 o 
  12   6  14        1.42       37.68     51.25 o 
  13   6  14      195.01      279.33     50.16 o 
  14   6  14     2335.11     2089.40     78.86 o 
  15   6  14      283.53      366.46     60.00 o 
  16   6  14       33.94        2.15     62.08 o 
  17   6  14      308.34      466.33     62.73 o 
  18   6  14      456.89      539.51     66.89 o 
  19   6  14       84.51       82.51     70.70 o 
  20   6  14       35.45      -57.95     67.44 o 
  21   6  14      566.70      615.39     71.87 o 
  22   6  14       68.51       37.79    104.90 o 
  23   6  14       10.26      -10.54     99.75 o 
  24   6  14        6.78      -75.31     97.17 o 
  25   6  14       37.24     -172.87    215.91 o 
   1   7  14      749.27      819.43     57.74 o 
   2   7  14      343.47      456.02     43.95 o 
   3   7  14     2185.05     2100.25     56.71 o 
   4   7  14      275.10      265.84     41.32 o 
   5   7  14     1427.54     1468.78     54.03 o 
   6   7  14     3370.58     3277.71     67.39 o 
   7   7  14     1537.02     1480.32     57.33 o 
   8   7  14      908.09      868.46     56.92 o 
   9   7  14      211.52      260.35     57.49 o 
  10   7  14      120.16      117.34     51.30 o 
  11   7  14      830.65     1010.90     87.49 o 
  12   7  14      191.80      103.12     56.86 o 
  13   7  14      257.92      370.80     64.38 o 
  14   7  14      570.02      669.30     92.60 o 
  15   7  14        7.06       61.22     93.73 o 
  16   7  14       79.67       46.49     81.79 o 
  17   7  14        3.17      -54.34     78.92 o 
  18   7  14      781.91      698.25     75.89 o 
  19   7  14      222.89      134.85     91.54 o 
  20   7  14        4.67      -75.54     75.54 o 
  21   7  14       11.54      -12.95     82.60 o 
  22   7  14      113.66       54.34     75.81 o 
  23   7  14      156.31       47.49     83.10 o 
   0   8  14       64.92      207.27     70.81 o 
   1   8  14      600.50      658.44     53.03 o 
   2   8  14      113.27      168.64     54.75 o 
   3   8  14      196.29      143.11     44.77 o 
   4   8  14      913.76      970.02     53.06 o 
   5   8  14       98.22       39.26     48.66 o 
   6   8  14      110.54      137.77     49.01 o 
   7   8  14      819.95      957.47     74.78 o 
   8   8  14      893.78      974.44     60.82 o 
   9   8  14        0.94       84.47     64.34 o 
  10   8  14      301.18      303.31     62.63 o 
  11   8  14     1123.14     1075.86     70.95 o 
  12   8  14      166.87       39.45     65.93 o 
  13   8  14      796.80      888.39     79.77 o 
  14   8  14       33.22        8.61     70.15 o 
  15   8  14       81.44       31.58    102.86 o 
  16   8  14       63.41      178.94     81.44 o 
  17   8  14      166.07      299.61    115.21 o 
  18   8  14        1.64       45.18     93.04 o 
  19   8  14       98.86      -17.69     79.52 o 
  20   8  14      294.48      171.18    102.16 o 
  21   8  14      247.91      201.68     85.91 o 
   1   9  14      188.72      233.07     56.98 o 
   2   9  14       64.74        9.32     75.04 o 
   3   9  14      120.31       78.00     57.88 o 
   4   9  14      153.51      -23.79     63.70 o 
   5   9  14       10.22        1.79     56.92 o 
   6   9  14      778.74      783.42     72.51 o 
   7   9  14      140.85       99.49     72.77 o 
   8   9  14      155.72       52.67     70.08 o 
   9   9  14      676.70      683.28     72.69 o 
  10   9  14      181.94       71.18     87.58 o 
  11   9  14        1.54      -16.48     69.38 o 
  12   9  14      104.45       85.01     72.83 o 
  13   9  14      283.00      182.48     78.76 o 
  14   9  14      102.66      289.63     78.45 o 
  15   9  14      115.95       30.07     77.15 o 
  16   9  14      367.33      462.24    147.28 o 
  17   9  14      880.79      763.08     89.30 o 
  18   9  14        7.85       66.94    128.58 o 
  19   9  14        2.86       67.29    110.55 o 
   0  10  14      450.78      451.39     97.71 o 
   1  10  14       18.18      -64.01     66.63 o 
   2  10  14      461.54      440.79     96.64 o 
   3  10  14      266.55      270.10     70.50 o 
   4  10  14      865.47      861.23     72.08 o 
   5  10  14       87.38       61.09     83.94 o 
   6  10  14      486.41      574.77     85.64 o 
   7  10  14      256.77      224.12     84.11 o 
   8  10  14      792.36      842.86     79.96 o 
   9  10  14       53.61       90.11     90.47 o 
  10  10  14      131.41       -8.54     78.33 o 
  11  10  14      319.30      287.06     83.76 o 
  12  10  14      513.63      500.26    103.30 o 
  13  10  14       38.12       16.68     93.31 o 
  14  10  14       43.41       84.29     85.78 o 
  15  10  14       73.69       89.04    103.88 o 
  16  10  14      933.21     1173.83    187.88 o 
   1  11  14       87.17       25.14     77.80 o 
   2  11  14        1.06       68.88     88.96 o 
   3  11  14       95.89      245.26     95.54 o 
   4  11  14       28.53      -42.80     98.44 o 
   5  11  14      209.05       82.73     84.18 o 
   6  11  14        0.52      -51.55    192.72 o 
   7  11  14      312.20      171.27     91.42 o 
   8  11  14       19.23       62.97    104.44 o 
   9  11  14       91.15      -91.79     91.79 o 
  10  11  14       91.75      -18.87    109.31 o 
  11  11  14       16.25       76.24    213.13 o 
   1   1  15        1.40       13.64     20.69 o 
   2   1  15     2379.20     2551.79     38.74 o 
   3   1  15       13.81       -7.79     21.59 o 
   4   1  15      113.08      133.30     22.69 o 
   5   1  15        8.59      -16.81     27.60 o 
   6   1  15      243.34      281.06     24.89 o 
   7   1  15       48.01       23.49     22.85 o 
   8   1  15       16.19        6.22     26.15 o 
   9   1  15      568.88      578.06     29.07 o 
  10   1  15     1169.16     1174.66     34.97 o 
  11   1  15       21.54       29.55     29.39 o 
  12   1  15       21.81       24.49     28.88 o 
  13   1  15       46.96       89.41     30.25 o 
  14   1  15    15114.20    14637.83    136.66 o 
  15   1  15        8.84       33.54     34.74 o 
  16   1  15      189.37      239.14     38.83 o 
  17   1  15     1262.30     1293.14     56.29 o 
  18   1  15     1823.70     1844.08     61.62 o 
  19   1  15      470.65      553.30     51.09 o 
  20   1  15      959.21      802.49     62.04 o 
  21   1  15       46.17       61.74     54.16 o 
  22   1  15       54.77      133.55     67.10 o 
  23   1  15        2.89       12.96     68.26 o 
  24   1  15     1106.43     1088.62     84.02 o 
  25   1  15       82.29      -77.06    107.22 o 
  26   1  15       39.68       84.73     82.94 o 
  27   1  15       10.30     -106.65    106.65 o 
  28   1  15        4.93       34.43     96.66 o 
   0   2  15     1963.66     1822.57     54.78 o 
   1   2  15      475.35      478.21     28.56 o 
   2   2  15     1368.22     1355.26     34.41 o 
   3   2  15      700.27      667.40     29.13 o 
   4   2  15     4006.81     3878.42     48.74 o 
   5   2  15     1248.61     1235.47     32.80 o 
   6   2  15      461.06      468.60     28.17 o 
   7   2  15       16.79        2.37     24.47 o 
   8   2  15     1044.34     1014.30     33.15 o 
   9   2  15       62.61       67.03     25.55 o 
  10   2  15     4744.21     4632.99     57.80 o 
  11   2  15     1027.63     1037.02     35.36 o 
  12   2  15     5628.07     5476.67     65.38 o 
  13   2  15      155.03      105.46     30.63 o 
  14   2  15      161.30      179.69     35.52 o 
  15   2  15     1801.94     1593.81     47.10 o 
  16   2  15     3184.81     3093.10     67.37 o 
  17   2  15      176.87      218.34     44.87 o 
  18   2  15      163.33      235.17     47.49 o 
  19   2  15      211.64      208.71     55.69 o 
  20   2  15       85.00       17.41     59.50 o 
  21   2  15     1241.18     1222.90     72.52 o 
  22   2  15      509.63      538.83     88.27 o 
  23   2  15     1255.13     1424.30     90.36 o 
  24   2  15      625.79      631.93     84.66 o 
  25   2  15       13.15       12.53     92.90 o 
  26   2  15       32.30      169.08    116.75 o 
  27   2  15       98.18      -40.13     95.64 o 
  28   2  15      694.14      855.35    132.37 o 
   1   3  15      678.10      704.52     33.13 o 
   2   3  15     4435.12     4446.13     58.31 o 
   3   3  15      126.01       53.17     27.58 o 
   4   3  15      343.80      419.26     34.68 o 
   5   3  15        7.59       -1.96     26.47 o 
   6   3  15     3739.58     3617.72     49.75 o 
   7   3  15     1962.51     1967.37     40.05 o 
   8   3  15      398.47      429.98     31.03 o 
   9   3  15      297.68      332.47     35.79 o 
  10   3  15     5481.02     5327.24     63.57 o 
  11   3  15      380.02      377.71     38.87 o 
  12   3  15      132.58      186.55     34.15 o 
  13   3  15      123.80      212.53     37.61 o 
  14   3  15     4376.34     4252.94    125.41 o 
  15   3  15      154.45      228.53     41.58 o 
  16   3  15     1154.59     1090.11     55.31 o 
  17   3  15      245.54      266.93     46.19 o 
  18   3  15     3256.64     3089.07     73.44 o 
  19   3  15     1193.51     1118.22     62.55 o 
  20   3  15      184.10      173.08     62.03 o 
  21   3  15      135.26       36.80     59.11 o 
  22   3  15      730.11      744.34     78.34 o 
  23   3  15      497.38      385.18     76.90 o 
  24   3  15      206.80      249.93     91.58 o 
  25   3  15       32.28      -88.81     97.78 o 
  26   3  15       27.50      -33.52     91.57 o 
  27   3  15      166.12      -46.56     88.08 o 
   0   4  15      977.17     1045.22     78.35 o 
   1   4  15      788.33      772.30     36.79 o 
   2   4  15      429.33      604.88     35.30 o 
   3   4  15     2292.08     2305.59     46.67 o 
   4   4  15     1306.17     1330.36     40.52 o 
   5   4  15      204.75      190.32     31.52 o 
   6   4  15      481.67      437.13     33.42 o 
   7   4  15        8.10        2.16     33.41 o 
   8   4  15     6064.76     5986.69     73.05 o 
   9   4  15      737.85      763.24     41.75 o 
  10   4  15      425.64      407.64     36.60 o 
  11   4  15      459.98      499.84     36.66 o 
  12   4  15     1248.50     1314.47     66.87 o 
  13   4  15     1158.88     1075.23     54.13 o 
  14   4  15      121.70       -2.95     41.39 o 
  15   4  15      874.07      990.51     51.19 o 
  16   4  15     2891.30     2740.16     65.36 o 
  17   4  15      199.53      196.75     49.53 o 
  18   4  15      159.24      155.58     51.42 o 
  19   4  15      151.83      104.16     60.13 o 
  20   4  15     1188.54     1129.73     69.95 o 
  21   4  15      441.26      416.54     63.91 o 
  22   4  15      282.05      305.88     67.51 o 
  23   4  15      211.02       70.70     75.63 o 
  24   4  15      100.70      127.43     81.43 o 
  25   4  15     1079.74     1129.72    210.05 o 
  26   4  15        0.81       -0.57    154.28 o 
  27   4  15       93.35      186.50    151.60 o 
   1   5  15     4025.83     4015.02     70.71 o 
   2   5  15     3193.67     3070.92     67.33 o 
   3   5  15     7082.62     7208.72     84.00 o 
   4   5  15        9.29       64.18     40.90 o 
   5   5  15       93.29       55.57     32.48 o 
   6   5  15      775.44      815.27     42.82 o 
   7   5  15     1680.68     1704.80     49.09 o 
   8   5  15      957.61      978.93     44.72 o 
   9   5  15       91.82       90.19     39.27 o 
  10   5  15       10.22      -29.17     41.83 o 
  11   5  15     1802.89     1743.21     56.47 o 
  12   5  15        8.35       18.02     48.71 o 
  13   5  15     1293.26     1168.47     59.11 o 
  14   5  15        3.42      -48.04     48.04 o 
  15   5  15      822.70      829.44     53.20 o 
  16   5  15      638.89      597.48     55.49 o 
  17   5  15      483.64      571.99     59.60 o 
  18   5  15      536.58      526.22     63.32 o 
  19   5  15     1258.98     1378.85     72.28 o 
  20   5  15      804.23      874.92     71.37 o 
  21   5  15       79.77      -13.83     85.13 o 
  22   5  15      306.85      360.10     77.00 o 
  23   5  15      841.94     1000.26     88.77 o 
  24   5  15      103.74      -29.80     79.65 o 
  25   5  15       20.97      -52.87     89.02 o 
  26   5  15       89.59       46.56    210.16 o 
   0   6  15      353.36      455.12     66.42 o 
   1   6  15     5181.62     5059.66     88.83 o 
   2   6  15      315.68      311.95     37.26 o 
   3   6  15        6.45      -39.96     39.96 o 
   4   6  15     2054.32     2027.23     63.62 o 
   5   6  15     1079.98     1099.22     48.66 o 
   6   6  15       37.58      -30.56     42.51 o 
   7   6  15      966.46      943.39     47.41 o 
   8   6  15     1096.28     1119.00     52.77 o 
   9   6  15      520.88      470.03     47.76 o 
  10   6  15      116.48       55.69     47.53 o 
  11   6  15      949.06      857.68     56.41 o 
  12   6  15      852.27      939.30     61.47 o 
  13   6  15      376.53      319.76     54.20 o 
  14   6  15      148.36      196.02     54.71 o 
  15   6  15     1843.54     2061.70     82.84 o 
  16   6  15      760.06      833.45     73.72 o 
  17   6  15      448.26      512.02     72.73 o 
  18   6  15      449.47      530.87     75.42 o 
  19   6  15      465.46      578.29     75.64 o 
  20   6  15      966.09     1075.08     82.04 o 
  21   6  15        5.20       64.68     78.41 o 
  22   6  15      378.54      292.60    103.88 o 
  23   6  15      283.18      377.03     89.08 o 
  24   6  15      302.29      172.46     97.60 o 
   1   7  15     2923.92     3131.36     65.29 o 
   2   7  15       22.36       22.74     43.54 o 
   3   7  15     4789.13     4574.65     75.30 o 
   4   7  15     1266.49     1137.51     56.67 o 
   5   7  15     2843.08     2718.98     62.49 o 
   6   7  15      475.15      504.97     48.09 o 
   7   7  15     3318.35     3433.18     69.20 o 
   8   7  15       79.71       96.51     50.54 o 
   9   7  15       33.43       35.66     52.24 o 
  10   7  15      177.21      107.58     53.02 o 
  11   7  15     1274.15     1271.64     61.70 o 
  12   7  15     1086.97     1051.21     66.06 o 
  13   7  15     1630.44     1795.96     95.06 o 
  14   7  15      203.56      266.25     67.07 o 
  15   7  15      561.43      708.35     75.58 o 
  16   7  15      691.28      825.79     95.26 o 
  17   7  15     1972.40     1845.09     90.92 o 
  18   7  15       45.86       96.42     77.29 o 
  19   7  15     1062.72     1069.33     87.29 o 
  20   7  15     1120.70     1177.50     91.20 o 
  21   7  15      696.84      603.38     88.53 o 
  22   7  15      374.42      356.56     90.69 o 
  23   7  15     1391.21     1331.13    190.50 o 
   0   8  15     2535.23     2455.34     99.75 o 
   1   8  15      120.04      165.07     51.56 o 
   2   8  15      584.84      607.45     56.07 o 
   3   8  15     3171.17     3019.36     70.53 o 
   4   8  15      672.51      750.31     52.77 o 
   5   8  15     1156.47     1298.49     60.89 o 
   6   8  15        0.44       23.82     61.11 o 
   7   8  15     1070.24     1102.46    100.29 o 
   8   8  15     1284.64     1309.95     67.77 o 
   9   8  15      598.96      780.61     68.96 o 
  10   8  15      835.48      991.62     74.63 o 
  11   8  15     2715.57     2754.88    132.80 o 
  12   8  15      593.32      646.75     77.05 o 
  13   8  15       13.12      -70.21     70.21 o 
  14   8  15      576.14      568.69     78.40 o 
  15   8  15     1249.70     1061.77     82.10 o 
  16   8  15      261.04      297.79     82.37 o 
  17   8  15      521.95      509.83     84.07 o 
  18   8  15      778.04      925.44    139.74 o 
  19   8  15     2013.41     1848.76     99.43 o 
  20   8  15      358.26      362.08     93.02 o 
  21   8  15      147.85      133.74    206.63 o 
   1   9  15     1461.48     1574.32     83.60 o 
   2   9  15       65.56       77.47     66.40 o 
   3   9  15     1975.76     1852.92     73.82 o 
   4   9  15      168.20       81.43     59.39 o 
   5   9  15     1522.74     1436.90     67.19 o 
   6   9  15       61.38      -31.00     75.77 o 
   7   9  15     1067.77     1161.39     78.27 o 
   8   9  15        6.57      -13.40     75.75 o 
   9   9  15      871.68     1071.88     79.62 o 
  10   9  15      736.85      807.03     89.92 o 
  11   9  15     1100.24     1068.28     81.82 o 
  12   9  15      477.70      391.91     91.07 o 
  13   9  15      186.29      124.56     79.28 o 
  14   9  15      287.84      227.35     83.08 o 
  15   9  15     1174.42     1360.47     96.86 o 
  16   9  15      298.85      233.41     97.02 o 
  17   9  15     1074.74     1239.73    112.47 o 
  18   9  15       11.25       56.11    131.36 o 
   0  10  15     1469.73     1428.41    148.17 o 
   1  10  15      232.58      143.35     72.61 o 
   2  10  15       18.37       17.50     77.53 o 
   3  10  15       20.55      250.07     94.01 o 
   4  10  15      600.99      712.99     78.50 o 
   5  10  15      225.49      121.07     85.51 o 
   6  10  15        4.80     -102.77    102.77 o 
   7  10  15      305.57      282.54     82.91 o 
   8  10  15      921.77      897.19    134.48 o 
   9  10  15        2.19       18.06     87.90 o 
  10  10  15       40.56       -2.61     83.82 o 
  11  10  15      195.79      206.59    118.63 o 
  12  10  15     1379.16     1730.98     99.85 o 
  13  10  15       39.35      -84.83     87.03 o 
  14  10  15      177.02      107.12    128.72 o 
   1  11  15       67.64      -51.89     78.95 o 
   2  11  15      908.40      857.13     87.76 o 
   3  11  15      398.92      422.93    108.22 o 
   4  11  15       54.98       -7.32     94.36 o 
   5  11  15       63.98      109.70     94.46 o 
   6  11  15     1222.66     1411.72    133.46 o 
   7  11  15      113.30       81.82     87.22 o 
   8  11  15       38.42      262.50    112.34 o 
   9  11  15      346.97      508.42    196.43 o 
   0   0  16      301.88      264.93     45.78 o 
   1   0  16     1681.17     1652.49     46.09 o 
   2   0  16      173.52      122.50     49.75 o 
   3   0  16       24.45       17.13     28.12 o 
   4   0  16     1401.83     1467.19     58.07 o 
   5   0  16     3228.82     3220.67     66.52 o 
   6   0  16       64.61      102.55     37.32 o 
   7   0  16      278.54      371.07     52.37 o 
   8   0  16        1.89       13.68     36.52 o 
   9   0  16     2571.62     2532.40     95.37 o 
  10   0  16      533.44      522.35     46.89 o 
  11   0  16     4330.33     4405.83     85.10 o 
  12   0  16      569.57      636.77     49.79 o 
  13   0  16      677.55      803.41     54.79 o 
  14   0  16        2.02       25.08     46.52 o 
  15   0  16      146.52      149.95     48.75 o 
  16   0  16      486.64      558.62     62.75 o 
  17   0  16     6187.15     6062.15    120.49 o 
  18   0  16       60.89        9.86     62.56 o 
  19   0  16      383.57      335.03     98.60 o 
  20   0  16     2644.17     2817.80    119.54 o 
  21   0  16     3472.23     3854.38    200.70 o 
  22   0  16        1.50       87.18     98.02 o 
  23   0  16      874.38      870.89    115.98 o 
  24   0  16      693.41      738.81    120.74 o 
  25   0  16     3037.51     3400.40    162.05 o 
  26   0  16      260.89      457.00    183.63 o 
  27   0  16     1212.47     1289.04    138.13 o 
  28   0  16      566.58      204.16    206.26 o 
   1   1  16     1913.79     1903.71     42.71 o 
   2   1  16    21430.45    20331.59    164.63 o 
   3   1  16      727.39      636.45     28.48 o 
   4   1  16        0.12      -19.51     26.41 o 
   5   1  16     2627.59     2630.97     41.62 o 
   6   1  16    10628.94    10134.63     93.33 o 
   7   1  16      283.54      324.87     27.81 o 
   8   1  16      670.31      651.78     32.69 o 
   9   1  16      150.08      209.68     29.38 o 
  10   1  16     9977.93     9591.14     98.85 o 
  11   1  16     7501.87     7399.83     82.11 o 
  12   1  16      548.15      629.67     35.80 o 
  13   1  16       13.53       12.08     30.24 o 
  14   1  16     7585.28     7688.81     95.04 o 
  15   1  16     4389.28     4399.69     68.73 o 
  16   1  16     1267.33     1258.44     47.52 o 
  17   1  16      436.31      428.01     48.26 o 
  18   1  16     2499.34     2769.44     72.01 o 
  19   1  16      764.97      815.27     56.47 o 
  20   1  16      190.59      112.31     58.49 o 
  21   1  16       11.30       73.43     56.42 o 
  22   1  16     3514.24     3315.31    105.83 o 
  23   1  16        1.05       93.48     89.77 o 
  24   1  16       90.19      156.06     79.89 o 
  25   1  16       59.65       60.73     81.37 o 
  26   1  16     1313.55     1381.24     98.44 o 
  27   1  16       98.87      -81.93     99.88 o 
  28   1  16       22.91      123.72    224.63 o 
   0   2  16     1377.07     1431.75     79.76 o 
   1   2  16     5665.99     5297.43     60.44 o 
   2   2  16      402.37      459.25     30.34 o 
   3   2  16      559.95      542.10     31.35 o 
   4   2  16     1110.28     1141.68     36.80 o 
   5   2  16     7157.81     6836.42     76.08 o 
   6   2  16      707.36      670.78     31.64 o 
   7   2  16       11.84        7.11     27.35 o 
   8   2  16       38.70       -9.90     28.04 o 
   9   2  16      439.08      458.61     31.20 o 
  10   2  16      367.98      353.37     30.28 o 
  11   2  16     1864.88     1842.14     42.67 o 
  12   2  16     2109.19     1983.63     70.25 o 
  13   2  16     1620.37     1707.65     46.34 o 
  14   2  16      311.50      370.14     41.68 o 
  15   2  16      149.10      146.66     42.13 o 
  16   2  16      895.54      825.83     49.69 o 
  17   2  16     3010.92     3158.83     71.24 o 
  18   2  16      167.76      138.50     49.98 o 
  19   2  16      117.77      111.35     53.86 o 
  20   2  16      708.88      696.21     68.19 o 
  21   2  16     2045.90     2171.51    125.91 o 
  22   2  16      203.64      255.83     79.33 o 
  23   2  16       30.88      117.71     78.15 o 
  24   2  16      585.32      789.14     84.40 o 
  25   2  16     1710.38     1677.45    141.63 o 
  26   2  16      362.52      334.78    101.02 o 
  27   2  16       23.88      132.01    105.43 o 
   1   3  16     1430.30     1356.39     39.14 o 
   2   3  16     2113.18     2243.88     44.58 o 
   3   3  16      263.26      298.56     31.79 o 
   4   3  16        2.07       17.70     33.03 o 
   5   3  16     1766.73     1787.37     42.51 o 
   6   3  16     4776.09     4840.46     63.32 o 
   7   3  16     1156.66     1044.09     39.19 o 
   8   3  16      457.86      501.45     34.81 o 
   9   3  16     3879.20     3532.93     52.67 o 
  10   3  16     4261.67     4006.79     56.96 o 
  11   3  16     2508.82     2534.69     50.20 o 
  12   3  16     4401.02     4153.95     62.56 o 
  13   3  16      302.26      361.70     40.70 o 
  14   3  16     5136.21     5049.96     74.07 o 
  15   3  16      128.70      170.29     42.58 o 
  16   3  16       11.05       17.76     41.78 o 
  17   3  16       77.15       54.07     47.92 o 
  18   3  16     2986.20     2869.09     77.65 o 
  19   3  16     1134.99     1176.13     85.39 o 
  20   3  16     1809.53     1807.53     79.97 o 
  21   3  16       12.80       57.48     64.02 o 
  22   3  16      486.69      468.86     77.34 o 
  23   3  16      240.67      165.23     76.63 o 
  24   3  16      342.13      138.06     91.59 o 
  25   3  16       16.65      -53.56     90.71 o 
  26   3  16       37.15       23.26    113.34 o 
  27   3  16      127.31     -189.75    189.75 o 
   0   4  16     5142.48     4848.52     93.42 o 
   1   4  16    10948.56    10630.54    107.23 o 
   2   4  16      429.23      566.47     36.52 o 
   3   4  16     8864.15     8517.08     92.15 o 
   4   4  16       66.19       45.78     33.59 o 
   5   4  16     2100.21     2063.53     46.78 o 
   6   4  16       57.50       51.60     31.79 o 
   7   4  16     5002.11     4900.74     66.82 o 
   8   4  16      744.11      710.68     39.87 o 
   9   4  16     5608.86     5560.49     77.14 o 
  10   4  16     1159.84     1151.21     46.94 o 
  11   4  16     4119.89     4041.55     72.24 o 
  12   4  16       87.91      108.95     42.47 o 
  13   4  16     1282.87     1302.35     50.31 o 
  14   4  16      243.65      206.31     44.23 o 
  15   4  16     1395.95     1330.88     58.90 o 
  16   4  16      265.94      167.38     47.20 o 
  17   4  16     2390.06     2413.76     70.75 o 
  18   4  16      212.25      210.64     54.09 o 
  19   4  16     2559.25     2730.58     77.60 o 
  20   4  16       11.76       -6.08     69.77 o 
  21   4  16     1048.69     1053.95     91.62 o 
  22   4  16      175.77      168.15     81.82 o 
  23   4  16      766.74      758.59     90.15 o 
  24   4  16      291.59      107.80     97.64 o 
  25   4  16     1002.12     1020.45    155.44 o 
  26   4  16       32.34       19.11    194.76 o 
   1   5  16      378.44      354.99     37.50 o 
   2   5  16      797.91      826.95     39.42 o 
   3   5  16       92.76       80.91     33.73 o 
   4   5  16       10.31        9.82     35.45 o 
   5   5  16      335.31      325.10     35.82 o 
   6   5  16      352.03      339.57     39.51 o 
   7   5  16      364.23      378.83     39.39 o 
   8   5  16     2179.26     2248.23     63.61 o 
   9   5  16      196.16      138.83     38.78 o 
  10   5  16      140.61      200.52     48.71 o 
  11   5  16       15.94       22.77     54.91 o 
  12   5  16     1460.25     1453.78     59.79 o 
  13   5  16      214.78      147.90     49.73 o 
  14   5  16      648.50      750.81     56.93 o 
  15   5  16      190.18      276.45     54.17 o 
  16   5  16     1474.82     1466.71     75.72 o 
  17   5  16      284.45      172.81     71.11 o 
  18   5  16       36.01       61.07     68.09 o 
  19   5  16      104.53       99.11     63.59 o 
  20   5  16     1252.68     1315.48     77.37 o 
  21   5  16       12.19      113.31     88.09 o 
  22   5  16      143.72      104.68     75.56 o 
  23   5  16        8.96      -31.19     93.58 o 
  24   5  16     1355.54     1341.13    106.17 o 
  25   5  16       16.73        8.65    144.60 o 
   0   6  16     1059.79     1064.63     73.39 o 
   1   6  16     2791.74     2812.02     62.33 o 
   2   6  16        0.22       24.86     41.58 o 
   3   6  16     6537.92     6328.89    103.59 o 
   4   6  16       28.38      -41.60     41.60 o 
   5   6  16     2793.58     2688.24     86.28 o 
   6   6  16      626.62      708.13     48.17 o 
   7   6  16     1986.16     2108.33     58.22 o 
   8   6  16        8.20       -9.38     45.55 o 
   9   6  16     2702.33     2860.89     93.10 o 
  10   6  16       69.06      149.69     46.07 o 
  11   6  16     1601.07     1429.74     63.78 o 
  12   6  16        0.82       56.29     66.54 o 
  13   6  16     1026.56     1010.84     62.52 o 
  14   6  16        0.64       21.19     78.39 o 
  15   6  16     1680.24     1585.46     83.66 o 
  16   6  16      305.60      389.59     70.34 o 
  17   6  16      625.16      619.76     75.07 o 
  18   6  16        2.45       22.64     72.97 o 
  19   6  16      606.73      734.13     80.13 o 
  20   6  16       28.72       22.66     84.14 o 
  21   6  16     1109.98     1180.62     94.17 o 
  22   6  16        1.37      -12.46     88.87 o 
  23   6  16      276.92      252.90     92.15 o 
   1   7  16      116.99       52.35     42.49 o 
   2   7  16     1405.64     1362.54     54.58 o 
   3   7  16        5.55      -41.11     43.75 o 
   4   7  16        0.42      -27.56     51.99 o 
   5   7  16      302.61      249.04     46.35 o 
   6   7  16      178.72      144.78     45.43 o 
   7   7  16      102.29       15.52     53.25 o 
   8   7  16      279.54      167.26     51.37 o 
   9   7  16       13.74        7.37     56.43 o 
  10   7  16      127.13      132.11     56.01 o 
  11   7  16       79.62       62.84     64.48 o 
  12   7  16      336.82      409.02     63.87 o 
  13   7  16      326.22      243.78    105.20 o 
  14   7  16       77.15       91.90     66.21 o 
  15   7  16        0.15      124.64     79.54 o 
  16   7  16      735.67      771.20     81.46 o 
  17   7  16      112.49       38.77     76.51 o 
  18   7  16       50.66      151.62     91.56 o 
  19   7  16       12.31       40.40     81.77 o 
  20   7  16      397.71      487.76    127.81 o 
  21   7  16      151.86      182.11    165.93 o 
  22   7  16       89.31      113.13    168.29 o 
   0   8  16       44.59      -39.06     72.72 o 
   1   8  16        0.34      -54.71     54.71 o 
   2   8  16      150.81      225.46     63.34 o 
   3   8  16       54.79       60.61     47.95 o 
   4   8  16      358.26      333.05     53.58 o 
   5   8  16        1.09        3.40     51.93 o 
   6   8  16       17.95       94.50     70.16 o 
   7   8  16      117.68      213.44     66.15 o 
   8   8  16      102.07       98.89     62.63 o 
   9   8  16      266.13      174.12     66.99 o 
  10   8  16        9.40      -53.92     63.87 o 
  11   8  16       46.02      -23.80     65.51 o 
  12   8  16      214.12      132.44     71.79 o 
  13   8  16      237.72      176.40     77.20 o 
  14   8  16        0.14      -59.33     76.02 o 
  15   8  16       73.78      163.02     77.43 o 
  16   8  16      571.68      808.14     87.96 o 
  17   8  16       37.02      -31.74     91.22 o 
  18   8  16        0.26       20.07     97.88 o 
  19   8  16       19.12      244.29    144.62 o 
  20   8  16       41.88     -196.80    196.80 o 
   1   9  16       44.71       58.21     61.26 o 
   2   9  16     1143.23     1247.23     67.67 o 
   3   9  16       27.20       53.41     68.73 o 
   4   9  16       19.94      -21.01     68.32 o 
   5   9  16      258.10      213.25    101.63 o 
   6   9  16     4039.12     4226.84    102.26 o 
   7   9  16      480.60      660.71     75.79 o 
   8   9  16      192.63      119.42     71.84 o 
   9   9  16      160.32      125.30     71.30 o 
  10   9  16     1143.96     1191.52     84.72 o 
  11   9  16      105.97      153.08     77.05 o 
  12   9  16       22.15      212.72    202.82 o 
  13   9  16       31.78      -14.54     77.49 o 
  14   9  16      199.96      310.48     90.98 o 
  15   9  16      120.53      -85.94     85.94 o 
  16   9  16      194.76      254.01    111.23 o 
  17   9  16        0.19     -204.41    204.41 o 
   0  10  16      694.91      858.25    123.33 o 
   1  10  16      234.09      151.85     77.10 o 
   2  10  16       93.68       51.43     71.71 o 
   3  10  16     1122.54     1155.86     74.54 o 
   4  10  16      299.50      240.70     82.86 o 
   5  10  16      287.95      322.02    131.29 o 
   6  10  16       56.62      -54.86     83.31 o 
   7  10  16      437.35      365.11     93.18 o 
   8  10  16       29.80      296.89    121.47 o 
   9  10  16        4.35     -157.66    177.70 o 
  10  10  16        0.52      -63.62    140.40 o 
  11  10  16      163.67       39.34    104.18 o 
  12  10  16        3.71     -101.68    101.68 o 
  13  10  16        0.32      -23.53    150.18 o 
   1  11  16       67.83      121.48     83.92 o 
   2  11  16       81.62      -25.83     86.93 o 
   3  11  16        6.45      -96.09     96.09 o 
   4  11  16        2.93      140.93    123.06 o 
   5  11  16      134.11       18.46     93.91 o 
   6  11  16        1.81       29.16    242.62 o 
   7  11  16        1.13     -105.54    202.55 o 
   1   1  17        0.58       -3.74     26.79 o 
   2   1  17      944.49     1030.14     37.30 o 
   3   1  17      192.00      261.96     28.23 o 
   4   1  17     1111.04     1113.34     54.62 o 
   5   1  17        6.60       19.27     30.58 o 
   6   1  17       84.69      139.58     28.94 o 
   7   1  17     1229.22     1199.70     38.44 o 
   8   1  17      239.04      216.74     30.76 o 
   9   1  17       23.17       20.89     31.95 o 
  10   1  17     1485.30     1520.55     46.18 o 
  11   1  17       70.06       54.78     35.91 o 
  12   1  17        0.69        6.88     33.61 o 
  13   1  17       74.69       53.75     33.92 o 
  14   1  17     1536.48     1543.95     47.62 o 
  15   1  17      152.92      125.15     39.28 o 
  16   1  17       33.31       29.96     43.06 o 
  17   1  17      119.69      143.51     47.84 o 
  18   1  17        2.47      -13.41     48.11 o 
  19   1  17      581.57      685.54     55.51 o 
  20   1  17      369.44      362.67     62.30 o 
  21   1  17       26.81      115.77     71.42 o 
  22   1  17        2.64      -67.74     67.74 o 
  23   1  17       19.47      -24.87     76.87 o 
  24   1  17      447.13      506.35     83.88 o 
  25   1  17       82.48      -81.10     81.10 o 
  26   1  17       95.36       37.64     84.81 o 
  27   1  17       84.58      -55.02    117.98 o 
   0   2  17     4703.29     4625.09     85.70 o 
   1   2  17      152.47      145.56     28.60 o 
   2   2  17       68.95       84.45     29.26 o 
   3   2  17     1665.00     1731.44     41.30 o 
   4   2  17     1576.41     1496.41     40.65 o 
   5   2  17     1033.79     1058.72     42.58 o 
   6   2  17        0.44       81.33     43.98 o 
   7   2  17     4521.58     4406.95     64.69 o 
   8   2  17      133.75      142.42     29.66 o 
   9   2  17       76.95       42.09     30.66 o 
  10   2  17       37.57       50.48     33.27 o 
  11   2  17     2737.82     2745.21     51.55 o 
  12   2  17     1075.08     1104.25     42.88 o 
  13   2  17      556.97      571.29     39.44 o 
  14   2  17        5.25      -52.92     52.92 o 
  15   2  17      522.42      594.94     45.84 o 
  16   2  17      338.61      370.62     46.98 o 
  17   2  17       35.41       40.28     49.65 o 
  18   2  17      920.88      850.38     59.05 o 
  19   2  17     2933.46     2827.61    101.91 o 
  20   2  17      219.06      189.13     60.76 o 
  21   2  17      125.74      221.97     64.69 o 
  22   2  17      142.14      218.41     67.88 o 
  23   2  17     1278.47     1253.51     93.62 o 
  24   2  17       25.36      -16.40     81.22 o 
  25   2  17       33.90      121.60     96.33 o 
  26   2  17       41.08       81.94    129.95 o 
   1   3  17      144.20      102.39     30.32 o 
   2   3  17      303.60      334.55     34.22 o 
   3   3  17     1218.45     1310.56     41.84 o 
   4   3  17      269.09      284.63     33.76 o 
   5   3  17      326.34      245.97     32.03 o 
   6   3  17     1351.27     1285.17     41.08 o 
   7   3  17      843.75      813.61     39.46 o 
   8   3  17      600.14      639.47     37.52 o 
   9   3  17       17.80       54.10     36.83 o 
  10   3  17     4281.75     4428.76    101.50 o 
  11   3  17      211.46      197.79     44.93 o 
  12   3  17      365.81      427.46     44.17 o 
  13   3  17       44.68       19.37     40.64 o 
  14   3  17      415.63      347.64     45.97 o 
  15   3  17      639.45      707.28     49.23 o 
  16   3  17      427.40      567.61     52.65 o 
  17   3  17        6.38       59.30     56.31 o 
  18   3  17       38.27       40.10     56.43 o 
  19   3  17      440.19      538.24     78.91 o 
  20   3  17      887.45      900.07     74.18 o 
  21   3  17       27.67       91.07     73.64 o 
  22   3  17       58.43      119.98     68.01 o 
  23   3  17      158.96       38.15     81.93 o 
  24   3  17      252.33      320.37    100.62 o 
  25   3  17        2.09      -93.89    115.09 o 
  26   3  17        6.92      101.12    101.40 o 
   0   4  17     5065.73     5207.43     98.68 o 
   1   4  17      661.65      642.91     38.93 o 
   2   4  17       43.78       30.91     35.09 o 
   3   4  17       13.86       41.80     33.66 o 
   4   4  17     2650.32     2688.10     59.86 o 
   5   4  17       35.67       15.72     35.83 o 
   6   4  17      616.50      750.36     40.20 o 
   7   4  17     3464.08     3376.34     57.02 o 
   8   4  17     1470.81     1526.37     48.55 o 
   9   4  17       40.33       34.80     38.68 o 
  10   4  17      212.07      228.50     39.81 o 
  11   4  17       87.60       42.20     56.11 o 
  12   4  17      162.62      146.50     44.69 o 
  13   4  17        5.78       51.03     53.35 o 
  14   4  17       56.02        6.19     52.68 o 
  15   4  17      148.42        3.44     49.24 o 
  16   4  17     1002.44      982.57     62.99 o 
  17   4  17       34.24      -13.21     55.64 o 
  18   4  17      970.07      977.04    104.99 o 
  19   4  17      427.07      467.03     63.57 o 
  20   4  17      466.01      369.11     78.03 o 
  21   4  17       69.17       11.60     75.94 o 
  22   4  17       20.30       98.82     88.60 o 
  23   4  17        0.94       26.66     85.30 o 
  24   4  17      302.18      281.06     90.09 o 
  25   4  17      323.56      346.25    126.43 o 
   1   5  17      144.83      231.48     37.24 o 
   2   5  17        0.04       -6.39     39.91 o 
   3   5  17      336.88      293.22     42.06 o 
   4   5  17      540.98      640.14     41.40 o 
   5   5  17      750.87      708.57     41.78 o 
   6   5  17        7.61       12.16     42.35 o 
   7   5  17       12.68       57.81     41.51 o 
   8   5  17     1197.64     1175.01     50.66 o 
   9   5  17       84.74      137.95     39.69 o 
  10   5  17      767.90      786.14     52.48 o 
  11   5  17      752.62      772.47     53.38 o 
  12   5  17      147.53       90.69     48.88 o 
  13   5  17       38.76      -15.97     54.38 o 
  14   5  17       69.18      149.02     56.21 o 
  15   5  17     1009.06     1153.33     66.07 o 
  16   5  17       94.09      173.86     67.54 o 
  17   5  17      175.02       76.82     75.94 o 
  18   5  17       12.15       42.19     86.92 o 
  19   5  17      376.03      221.77     75.92 o 
  20   5  17       25.43       39.68     85.16 o 
  21   5  17       51.13      165.60     97.90 o 
  22   5  17      124.39       16.19     96.41 o 
  23   5  17      880.33      955.04    109.73 o 
  24   5  17       94.31      -28.94    203.85 o 
   0   6  17     1337.36     1276.07     69.52 o 
   1   6  17      819.00      822.04     46.98 o 
   2   6  17       35.82       23.00     38.76 o 
   3   6  17      247.56      134.67     51.57 o 
   4   6  17      952.27      993.10     48.35 o 
   5   6  17      593.68      683.22     63.10 o 
   6   6  17      604.39      672.71     48.52 o 
   7   6  17       58.54       -5.68     44.30 o 
   8   6  17      571.21      589.93     48.75 o 
   9   6  17      792.50      876.90     56.66 o 
  10   6  17      157.18      172.61     50.73 o 
  11   6  17      523.03      634.37     59.05 o 
  12   6  17      883.05      953.02     63.97 o 
  13   6  17      184.52       79.59     58.09 o 
  14   6  17      821.31      909.88     67.13 o 
  15   6  17      729.88      760.59     73.70 o 
  16   6  17      552.85      524.80     77.52 o 
  17   6  17        8.81       46.80     89.53 o 
  18   6  17      347.97      340.45    102.69 o 
  19   6  17      716.40      687.18     84.12 o 
  20   6  17      961.77     1067.96     91.30 o 
  21   6  17       63.56      -26.38     85.48 o 
  22   6  17      857.14     1018.20    104.82 o 
   1   7  17     2261.23     2190.95     71.44 o 
   2   7  17      901.18      909.16     67.27 o 
   3   7  17      524.86      557.68     50.78 o 
   4   7  17        6.60       21.65     59.41 o 
   5   7  17     2859.27     3002.46     82.51 o 
   6   7  17      238.20      230.01     59.90 o 
   7   7  17     3287.94     3248.48     81.05 o 
   8   7  17       99.92      126.15     57.75 o 
   9   7  17     2062.36     2129.32     88.31 o 
  10   7  17     1705.43     1664.19    107.85 o 
  11   7  17     2947.29     2710.88     80.83 o 
  12   7  17      612.87      531.71     70.32 o 
  13   7  17     1522.96     1331.18    109.77 o 
  14   7  17     1247.14     1169.86     77.44 o 
  15   7  17     1306.88     1243.09    101.40 o 
  16   7  17      231.12      217.89     85.92 o 
  17   7  17      958.21     1045.90     84.62 o 
  18   7  17      427.16      525.86    107.62 o 
  19   7  17     1311.98     1348.11    106.88 o 
  20   7  17      555.17      860.65    196.73 o 
  21   7  17      454.58      317.94    137.51 o 
   0   8  17     2207.72     2230.04    102.62 o 
   1   8  17      291.35      297.45     56.21 o 
   2   8  17      744.20      779.90     61.91 o 
   3   8  17      480.64      585.16     56.43 o 
   4   8  17     1274.80     1519.36     62.16 o 
   5   8  17      921.35      932.24     59.24 o 
   6   8  17      135.20       94.62     54.32 o 
   7   8  17      122.66      198.66     98.06 o 
   8   8  17     1052.28     1219.78     73.77 o 
   9   8  17      792.06      766.68     70.32 o 
  10   8  17        1.34      -63.80     74.08 o 
  11   8  17       29.78       83.59     76.72 o 
  12   8  17     1444.63     1405.71     87.35 o 
  13   8  17       72.41      122.23     78.97 o 
  14   8  17       18.25        5.37     95.40 o 
  15   8  17      167.92       92.06     82.02 o 
  16   8  17     1735.26     1682.33    103.63 o 
  17   8  17       10.66       41.02    107.28 o 
  18   8  17      378.32      365.13     88.10 o 
   1   9  17      883.09     1056.83     71.73 o 
   2   9  17     1485.21     1501.90     71.20 o 
   3   9  17     2231.86     2218.95     92.31 o 
   4   9  17       20.88       14.84     69.06 o 
   5   9  17     1597.13     1480.46     89.30 o 
   6   9  17      368.54      242.14     68.05 o 
   7   9  17     1687.28     1874.24    133.28 o 
   8   9  17      288.49      354.93     78.05 o 
   9   9  17     1264.22     1307.71     87.09 o 
  10   9  17       94.10       16.59     81.94 o 
  11   9  17     1576.09     1545.72     99.07 o 
  12   9  17       30.74      202.36    115.42 o 
  13   9  17      504.18      601.01    116.03 o 
  14   9  17       28.12       30.70     87.05 o 
  15   9  17      683.58      563.00    194.87 o 
   0  10  17     3074.57     2943.76    286.69 o 
   1  10  17      227.03      154.27     86.95 o 
   2  10  17      233.56      200.62     73.74 o 
   3  10  17        1.48       99.97     78.57 o 
   4  10  17     2898.60     3099.03    115.88 o 
   5  10  17      106.21       39.73     97.49 o 
   6  10  17      130.99       44.39     88.23 o 
   7  10  17       51.33       87.78    119.85 o 
   8  10  17     2168.06     2066.99    110.60 o 
   9  10  17       61.62      -54.72    113.62 o 
  10  10  17      204.01      167.52     92.64 o 
  11  10  17       18.31       20.81    142.32 o 
   1  11  17      175.14      255.52    123.49 o 
   2  11  17       49.02      -46.09    126.77 o 
   3  11  17      804.54      478.56    213.87 o 
   0   0  18    12876.05    12936.05    284.42 o 
   1   0  18     7112.57     6790.48    125.65 o 
   2   0  18     1147.67     1077.01     61.55 o 
   3   0  18     6511.40     6057.64    125.97 o 
   4   0  18     2493.38     2367.33     63.29 o 
   5   0  18     1069.67     1021.57     51.24 o 
   6   0  18      703.71      670.33     55.71 o 
   7   0  18     1561.06     1567.18     59.65 o 
   8   0  18     3621.36     3830.26     81.30 o 
   9   0  18     8379.57     8162.16    125.11 o 
  10   0  18     2205.41     1988.41     66.37 o 
  11   0  18     1996.45     2042.09     70.02 o 
  12   0  18    16088.33    15432.83    205.48 o 
  13   0  18     4630.92     4787.18     97.03 o 
  14   0  18       65.66       37.49     51.89 o 
  15   0  18     1728.56     1792.01     71.10 o 
  16   0  18     3017.97     3147.55    112.47 o 
  17   0  18     2294.29     2409.03     86.93 o 
  18   0  18      181.94      253.23     74.69 o 
  19   0  18     1285.76     1395.61     95.58 o 
  20   0  18     2080.48     1800.13    105.33 o 
  21   0  18     1740.82     1956.11    134.04 o 
  22   0  18      115.85      136.24    109.78 o 
  23   0  18      443.35      469.96    174.08 o 
  24   0  18      688.30      564.03    129.99 o 
  25   0  18      621.90      667.66    177.33 o 
  26   0  18       98.12      173.16    133.50 o 
   1   1  18      535.64      537.25     32.30 o 
   2   1  18      711.05      735.84     48.07 o 
   3   1  18       41.01       61.33     32.82 o 
   4   1  18     1554.10     1566.47     45.35 o 
   5   1  18       36.50      -19.02     30.95 o 
   6   1  18     1027.67      949.31     39.93 o 
   7   1  18        1.21       14.79     37.03 o 
   8   1  18      528.91      598.08     35.41 o 
   9   1  18      311.48      318.14     33.43 o 
  10   1  18      606.77      671.83     38.11 o 
  11   1  18        1.49       19.86     39.66 o 
  12   1  18     1330.00     1304.23     44.09 o 
  13   1  18        6.89       39.31     34.58 o 
  14   1  18     2564.39     2598.74     55.08 o 
  15   1  18      945.60      967.95     49.54 o 
  16   1  18      701.01      747.23     49.46 o 
  17   1  18      314.06      306.81     47.96 o 
  18   1  18     1268.77     1117.07     63.15 o 
  19   1  18      493.56      500.35     58.73 o 
  20   1  18      765.93      837.51     70.38 o 
  21   1  18     1336.71     1344.00     74.97 o 
  22   1  18      159.82       67.79     93.65 o 
  23   1  18        6.04      -32.87     83.71 o 
  24   1  18      234.81      219.39     86.15 o 
  25   1  18       39.27      -36.65     87.07 o 
  26   1  18      151.84      209.96     89.10 o 
   0   2  18     2041.55     2058.33     73.86 o 
   1   2  18     4817.13     4673.87     61.92 o 
   2   2  18        0.01       12.18     35.70 o 
   3   2  18     6693.77     6468.18     84.19 o 
   4   2  18     1169.85     1035.99     40.00 o 
   5   2  18     2180.32     2184.73     50.74 o 
   6   2  18      755.75      741.76     40.14 o 
   7   2  18     2332.82     2333.70     53.17 o 
   8   2  18     2490.82     2520.45     57.17 o 
   9   2  18     4647.85     4594.57     70.44 o 
  10   2  18     1346.95     1201.49     50.19 o 
  11   2  18     2139.13     2140.65     53.07 o 
  12   2  18      645.67      681.77     40.41 o 
  13   2  18     3831.58     3780.46     97.21 o 
  14   2  18       99.41       75.66     45.22 o 
  15   2  18      553.23      623.62     50.18 o 
  16   2  18     2368.84     2393.14     64.07 o 
  17   2  18     2071.51     2033.09     82.53 o 
  18   2  18       18.47       61.12     52.37 o 
  19   2  18      761.89      888.29     69.32 o 
  20   2  18      525.61      624.34     70.32 o 
  21   2  18     2147.38     1982.42     86.82 o 
  22   2  18        0.55       71.16     79.57 o 
  23   2  18      150.95      145.83     83.75 o 
  24   2  18       54.40       29.11     94.00 o 
  25   2  18     1069.50     1287.12    117.00 o 
  26   2  18      332.19      -20.03    226.67 o 
   1   3  18      454.40      552.31     34.34 o 
   2   3  18     6981.96     6791.52     79.90 o 
   3   3  18     1387.11     1257.50     42.07 o 
   4   3  18      884.10      864.77     40.38 o 
   5   3  18      434.67      384.28     35.04 o 
   6   3  18     7977.49     7538.87     86.56 o 
   7   3  18      832.76      821.85     41.74 o 
   8   3  18       94.89       26.63     34.71 o 
   9   3  18     1087.26      972.22     42.60 o 
  10   3  18      582.57      697.39     73.21 o 
  11   3  18      802.25      823.54     49.84 o 
  12   3  18       74.09       64.68     49.66 o 
  13   3  18      416.51      462.89     54.13 o 
  14   3  18     1642.00     1623.10     64.91 o 
  15   3  18        9.66      -46.73     57.36 o 
  16   3  18       28.96       -4.09     60.94 o 
  17   3  18      115.47       34.69     52.11 o 
  18   3  18     1109.42     1009.02     88.27 o 
  19   3  18        7.47       28.26    106.56 o 
  20   3  18       78.67      106.66     68.66 o 
  21   3  18      714.13      730.15     76.47 o 
  22   3  18     1571.51     1539.98    130.24 o 
  23   3  18       50.08       24.03     78.24 o 
  24   3  18      357.50      378.44    100.64 o 
  25   3  18        0.64       13.03    100.01 o 
   0   4  18       23.85      -15.23     46.33 o 
   1   4  18     1086.25     1049.13     54.94 o 
   2   4  18      748.32      773.05     40.45 o 
   3   4  18        8.03       20.78     35.01 o 
   4   4  18       78.12       34.22     35.24 o 
   5   4  18     4689.94     4378.52     75.11 o 
   6   4  18     3936.96     3679.10     61.32 o 
   7   4  18      450.40      432.50     41.40 o 
   8   4  18      129.03      188.31     39.43 o 
   9   4  18     1997.77     2053.01     55.60 o 
  10   4  18      546.38      681.67     44.89 o 
  11   4  18      623.43      771.07     53.18 o 
  12   4  18      216.91      163.33     47.12 o 
  13   4  18     1332.37     1369.88     85.54 o 
  14   4  18      125.85      139.45     56.94 o 
  15   4  18       24.46       92.50     54.49 o 
  16   4  18        0.99       44.38     65.07 o 
  17   4  18     2783.55     2696.85     91.40 o 
  18   4  18      185.84       62.90     92.35 o 
  19   4  18      101.74       85.13     68.21 o 
  20   4  18        4.02       93.77    247.63 o 
  21   4  18      550.28      415.34    174.57 o 
  22   4  18     1009.78      998.48    107.63 o 
  23   4  18       15.63      -24.07    110.08 o 
  24   4  18      113.83        0.58     91.59 o 
   1   5  18      208.62      149.36     37.89 o 
   2   5  18     6672.35     6683.40     94.33 o 
   3   5  18       41.23       61.68     41.87 o 
   4   5  18      141.46      135.95     38.23 o 
   5   5  18     2317.31     2389.94     58.93 o 
   6   5  18     2489.69     2736.56     62.07 o 
   7   5  18       58.57        1.48     43.17 o 
   8   5  18       29.24       56.99     42.00 o 
   9   5  18      616.44      619.42     48.57 o 
  10   5  18     5217.71     5164.55    113.87 o 
  11   5  18      228.51      182.14     50.76 o 
  12   5  18       28.94       96.15     49.97 o 
  13   5  18      634.71      690.37     57.53 o 
  14   5  18     1734.29     1647.69     68.40 o 
  15   5  18        1.42       31.90     56.28 o 
  16   5  18      207.71       79.07     63.40 o 
  17   5  18     1488.67     1434.19    101.49 o 
  18   5  18     2398.24     2324.15    136.41 o 
  19   5  18       55.58       13.10     88.08 o 
  20   5  18        2.70      166.68    255.61 o 
  21   5  18      565.58      588.19    168.76 o 
  22   5  18     1832.40     1862.85    164.78 o 
  23   5  18        0.93      124.28    148.95 o 
   0   6  18      113.96       53.17     59.32 o 
   1   6  18        6.53        9.77     43.60 o 
   2   6  18        4.79       62.33     67.83 o 
   3   6  18       49.34      -14.58     42.66 o 
   4   6  18       68.29      193.52     53.51 o 
   5   6  18     1645.07     1659.86     76.26 o 
   6   6  18      760.99      764.05     51.05 o 
   7   6  18       91.93       11.82     44.57 o 
   8   6  18       12.93       33.43     49.78 o 
   9   6  18     1653.60     1567.91     62.37 o 
  10   6  18      276.01      170.95     62.81 o 
  11   6  18      348.01      322.62     56.10 o 
  12   6  18      328.07      347.56    128.64 o 
  13   6  18     1155.90     1148.52     67.59 o 
  14   6  18      358.31      235.81     62.96 o 
  15   6  18      203.40       31.18     71.40 o 
  16   6  18        9.58       37.87     79.07 o 
  17   6  18      898.11      825.59    112.63 o 
  18   6  18      298.70      302.92     81.85 o 
  19   6  18        3.06       55.16     82.23 o 
  20   6  18       24.05        2.88     97.86 o 
  21   6  18      141.29       34.93     97.52 o 
   1   7  18     1205.87     1200.37     58.25 o 
   2   7  18       57.41       48.90     48.82 o 
   3   7  18      749.06      872.05     55.47 o 
   4   7  18      439.77      539.58     52.52 o 
   5   7  18       38.18       26.33     53.74 o 
   6   7  18      767.89      822.03     57.99 o 
   7   7  18       50.76      223.33     72.40 o 
   8   7  18      318.24      203.96     56.81 o 
   9   7  18      448.86      654.33    113.50 o 
  10   7  18     1739.89     1621.23     74.59 o 
  11   7  18      998.17      993.58     73.45 o 
  12   7  18       55.40       73.03     69.41 o 
  13   7  18      116.91      183.67    130.03 o 
  14   7  18      599.85      871.37     82.33 o 
  15   7  18       17.51       24.59     86.94 o 
  16   7  18       21.19      -79.63     87.05 o 
  17   7  18       56.45       67.04     80.22 o 
  18   7  18      132.72      126.02     81.75 o 
  19   7  18        0.53       61.86    122.96 o 
  20   7  18       57.01       -8.26    135.35 o 
   0   8  18        4.19       44.28     81.46 o 
   1   8  18      599.74      659.02     77.91 o 
   2   8  18       34.64       26.10     52.22 o 
   3   8  18     1891.64     1810.63     74.04 o 
   4   8  18      255.71      225.66     65.17 o 
   5   8  18      433.47      424.35     58.35 o 
   6   8  18       40.42      146.59     59.61 o 
   7   8  18     1081.44     1093.56     76.32 o 
   8   8  18      115.20      158.73     64.82 o 
   9   8  18      272.83      447.40     89.99 o 
  10   8  18        2.62      -54.13    104.56 o 
  11   8  18      226.72      402.48     75.07 o 
  12   8  18        3.97      169.52    206.97 o 
  13   8  18      465.60      537.76     96.97 o 
  14   8  18       11.99      -24.21     93.99 o 
  15   8  18       13.32       -5.70     89.63 o 
  16   8  18       35.94      205.76    116.12 o 
  17   8  18      423.52      371.35    110.60 o 
   1   9  18      192.93       87.92     65.05 o 
   2   9  18       36.45      -61.03     61.03 o 
   3   9  18      483.73      386.57     64.54 o 
   4   9  18        2.34      -29.59     79.50 o 
   5   9  18     1155.57     1114.91     88.78 o 
   6   9  18      155.67      102.93     80.76 o 
   7   9  18      405.51      454.05     75.20 o 
   8   9  18       25.41       39.77     77.49 o 
   9   9  18       48.23       93.31     88.32 o 
  10   9  18       72.83       29.08     74.02 o 
  11   9  18       74.29      -78.72     80.18 o 
  12   9  18       11.00      -37.76     96.07 o 
  13   9  18        2.97     -107.60    107.60 o 
  14   9  18      165.42      149.64    127.33 o 
   0  10  18      461.34      348.27    118.23 o 
   1  10  18      190.33      165.48     83.52 o 
   2  10  18       31.02       10.67     71.64 o 
   3  10  18      552.48      429.26     89.65 o 
   4  10  18      638.98      736.34     99.87 o 
   5  10  18       29.68      280.18    100.02 o 
   6  10  18       58.65      178.92    121.71 o 
   7  10  18      371.39      258.07     96.16 o 
   8  10  18      255.59      237.34     95.83 o 
   9  10  18      158.00      130.95    212.94 o 
   1   1  19      351.78      411.53     38.16 o 
   2   1  19      916.98      901.86     40.83 o 
   3   1  19     1340.85     1402.01     45.14 o 
   4   1  19      301.77      264.77     35.94 o 
   5   1  19      201.50      221.71     35.51 o 
   6   1  19       10.93       27.20     33.58 o 
   7   1  19       87.11       29.21     34.05 o 
   8   1  19     1042.06     1054.85     44.80 o 
   9   1  19     1873.94     1707.18     61.29 o 
  10   1  19      390.72      480.34     41.87 o 
  11   1  19      817.70      931.60     42.83 o 
  12   1  19        0.39       38.36     41.29 o 
  13   1  19      181.04      171.08     38.48 o 
  14   1  19      122.69      107.27     43.81 o 
  15   1  19      634.60      599.64     50.22 o 
  16   1  19      206.45      316.96     47.61 o 
  17   1  19     1751.88     1489.64     61.89 o 
  18   1  19      332.63      444.23     56.47 o 
  19   1  19       32.13      -54.08     62.31 o 
  20   1  19       47.18       -1.67     71.96 o 
  21   1  19      319.77      337.72     71.68 o 
  22   1  19      102.37       54.89     88.96 o 
  23   1  19       51.80       89.79     85.30 o 
  24   1  19        1.29      167.81     95.69 o 
  25   1  19      492.38      217.42     92.17 o 
   0   2  19       48.25        2.48     46.21 o 
   1   2  19      414.39      489.75     37.08 o 
   2   2  19     1179.49     1008.45     40.04 o 
   3   2  19      731.08      729.93     40.48 o 
   4   2  19     1440.04     1296.61     47.61 o 
   5   2  19     3353.75     3219.98     62.44 o 
   6   2  19        2.57       24.20     36.72 o 
   7   2  19        1.10       53.99     34.79 o 
   8   2  19       96.98      132.99     37.05 o 
   9   2  19     1840.64     1735.02     55.51 o 
  10   2  19      905.72      934.61     46.84 o 
  11   2  19        9.25       43.90     38.08 o 
  12   2  19      312.81      277.24     44.61 o 
  13   2  19        6.83       66.34     51.56 o 
  14   2  19      348.69      294.70     53.42 o 
  15   2  19      310.36      292.31     51.83 o 
  16   2  19      461.56      471.13     56.31 o 
  17   2  19      781.69      804.52     54.53 o 
  18   2  19     1686.99     1599.23     75.76 o 
  19   2  19      587.25      560.19     70.81 o 
  20   2  19       33.97       51.24     86.10 o 
  21   2  19        1.54       41.67     69.42 o 
  22   2  19      258.95      166.12     87.48 o 
  23   2  19      174.06      -13.82     80.24 o 
  24   2  19       17.72       22.37    112.31 o 
  25   2  19       16.36      -67.36    100.96 o 
   1   3  19     1578.46     1664.67     45.73 o 
   2   3  19     1956.70     1891.75     47.71 o 
   3   3  19     1699.40     1719.83     47.43 o 
   4   3  19       65.13       10.35     33.97 o 
   5   3  19     5577.96     5490.31     73.27 o 
   6   3  19       21.50       -0.06     36.42 o 
   7   3  19     1888.38     1839.27     71.30 o 
   8   3  19      605.05      614.95     43.33 o 
   9   3  19     3073.76     3111.91     63.32 o 
  10   3  19       32.30       33.63     45.37 o 
  11   3  19      944.30      999.95     50.48 o 
  12   3  19      153.06      101.37     53.15 o 
  13   3  19      631.28      681.27     54.18 o 
  14   3  19      306.38      380.04     54.10 o 
  15   3  19      205.47      175.03     57.39 o 
  16   3  19      695.52      795.25     63.12 o 
  17   3  19     1523.58     1471.78     72.39 o 
  18   3  19      135.48      131.12     96.32 o 
  19   3  19       83.60      134.80     77.51 o 
  20   3  19      302.57      416.23     79.61 o 
  21   3  19     1498.73     1359.79     97.76 o 
  22   3  19       55.06       52.85     73.22 o 
  23   3  19      240.00      210.34     83.95 o 
  24   3  19       64.78      201.77    107.90 o 
   0   4  19       29.40      -20.09     49.45 o 
   1   4  19     2587.44     2583.32     57.86 o 
   2   4  19      403.15      431.58     51.58 o 
   3   4  19       13.21      -20.63     45.19 o 
   4   4  19      179.25      119.61     38.74 o 
   5   4  19     1992.91     1958.29     63.16 o 
   6   4  19       49.64       12.70     40.67 o 
   7   4  19        4.05        5.45     52.04 o 
   8   4  19       37.04       49.47     40.99 o 
   9   4  19      150.67      256.01     42.64 o 
  10   4  19      953.33      922.64     54.85 o 
  11   4  19      167.28      195.95     49.91 o 
  12   4  19      490.99      599.07     64.63 o 
  13   4  19     1225.64     1172.92     74.30 o 
  14   4  19      542.50      529.22     59.61 o 
  15   4  19      296.16      279.09     76.69 o 
  16   4  19       16.84       77.29     63.17 o 
  17   4  19      434.94      549.23     72.22 o 
  18   4  19      646.56      831.07    147.55 o 
  19   4  19      225.65      170.98     76.47 o 
  20   4  19       20.14      -12.77     77.26 o 
  21   4  19      230.39      136.61     94.38 o 
  22   4  19      516.14      379.95    148.10 o 
  23   4  19        7.54      -98.98    116.41 o 
   1   5  19     2449.86     2427.19     57.10 o 
   2   5  19        8.64       55.48     38.92 o 
   3   5  19     1847.62     1792.72     52.28 o 
   4   5  19      167.83      179.97     59.13 o 
   5   5  19      352.85      433.60     44.67 o 
   6   5  19      839.65      915.78     57.65 o 
   7   5  19      248.75      259.25     44.20 o 
   8   5  19       26.97       53.34     46.75 o 
   9   5  19       31.17      -29.20     47.07 o 
  10   5  19     2018.47     1958.18     72.31 o 
  11   5  19       90.66       97.67     57.69 o 
  12   5  19        0.55       46.07     57.68 o 
  13   5  19        2.03        6.15     52.89 o 
  14   5  19      344.37      352.05     66.46 o 
  15   5  19      967.40      964.21     71.98 o 
  16   5  19        0.38        2.62     71.81 o 
  17   5  19      143.34      103.70     72.42 o 
  18   5  19      949.49      926.18     92.56 o 
  19   5  19      360.15      424.81     89.30 o 
  20   5  19      270.62      448.19     96.58 o 
  21   5  19      105.53       61.42    128.11 o 
  22   5  19      212.80      155.70    194.48 o 
   0   6  19     2747.87     2689.38     88.61 o 
   1   6  19      903.31     1059.18     61.29 o 
   2   6  19      268.08      225.07     46.68 o 
   3   6  19      436.49      476.71     56.95 o 
   4   6  19     3883.77     3955.10     76.15 o 
   5   6  19      852.60      913.25     54.66 o 
   6   6  19      330.09      327.60     62.19 o 
   7   6  19       32.65       37.39     47.37 o 
   8   6  19     6273.49     6022.50    105.05 o 
   9   6  19      568.49      587.34     56.94 o 
  10   6  19        0.30      -12.63     61.63 o 
  11   6  19       13.55      -23.17     62.66 o 
  12   6  19     3496.12     3237.19    148.44 o 
  13   6  19      335.28      251.36     64.23 o 
  14   6  19       30.54       -9.85     60.98 o 
  15   6  19      329.32      112.15     73.38 o 
  16   6  19     2128.31     2120.74     95.89 o 
  17   6  19     1011.95     1116.54     92.37 o 
  18   6  19      109.72       30.15     91.87 o 
  19   6  19        0.14      -56.96     90.52 o 
  20   6  19      619.34      566.37     98.23 o 
   1   7  19       34.07      -26.09     57.32 o 
   2   7  19      555.92      757.66     55.68 o 
   3   7  19      308.29      399.11     54.04 o 
   4   7  19       14.09        9.49     50.16 o 
   5   7  19      413.75      296.97     62.35 o 
   6   7  19     1242.72     1390.51     62.61 o 
   7   7  19      163.30      116.09     53.79 o 
   8   7  19        0.43      105.47     63.07 o 
   9   7  19       71.25        5.73     60.19 o 
  10   7  19      751.95      799.61     69.70 o 
  11   7  19      112.68       96.11     81.16 o 
  12   7  19       64.88       52.75     78.40 o 
  13   7  19      161.18      139.10     80.24 o 
  14   7  19     1234.65     1331.78     93.46 o 
  15   7  19      146.77       53.91     81.14 o 
  16   7  19        1.21      149.44    113.34 o 
  17   7  19        0.81       -4.54    127.24 o 
  18   7  19       68.48      -33.03    101.34 o 
   0   8  19     4303.45     4243.95    132.45 o 
   1   8  19      160.40      278.87     63.29 o 
   2   8  19        8.86      -37.34     61.48 o 
   3   8  19      267.16      196.35     61.84 o 
   4   8  19     5727.11     5806.34     96.79 o 
   5   8  19      661.98      722.42    103.75 o 
   6   8  19      106.33      108.89     59.75 o 
   7   8  19        9.23      -10.51     71.19 o 
   8   8  19     6762.24     6975.60    125.36 o 
   9   8  19      627.96      611.77     73.62 o 
  10   8  19       11.26       15.70     72.18 o 
  11   8  19       77.07      125.13     79.71 o 
  12   8  19     3784.69     3955.33    119.45 o 
  13   8  19       57.55        3.50     99.26 o 
  14   8  19      152.89      165.53     89.32 o 
  15   8  19        0.44      -35.00     85.02 o 
  16   8  19     1844.13     2167.86    154.24 o 
   1   9  19       81.66      168.70     74.33 o 
   2   9  19     1529.53     1584.12     79.20 o 
   3   9  19      191.92      319.61     67.91 o 
   4   9  19       15.08      -29.97     77.76 o 
   5   9  19       40.49      154.77     84.49 o 
   6   9  19      795.48     1049.36     88.79 o 
   7   9  19      840.01     1006.59     87.96 o 
   8   9  19       47.27      144.01     91.42 o 
   9   9  19       38.85       -1.07     86.44 o 
  10   9  19      282.52      107.42     82.62 o 
  11   9  19       68.35      180.23     86.47 o 
  12   9  19        0.34        8.16    213.13 o 
   0  10  19      384.53      466.49    129.15 o 
   1  10  19      112.20      105.45     70.49 o 
   2  10  19      209.74      158.51     80.68 o 
   3  10  19       87.99       61.33     89.06 o 
   4  10  19      794.11      892.32    100.90 o 
   5  10  19       21.71      -83.26     97.70 o 
   6  10  19        0.33       62.69    139.01 o 
   0   0  20     1366.03     1040.74    147.74 o 
   1   0  20     4488.03     4238.12    112.26 o 
   2   0  20       79.17       83.03     53.53 o 
   3   0  20     1111.51     1129.67     69.53 o 
   4   0  20       12.69       18.52     53.38 o 
   5   0  20     4273.39     4065.02    103.22 o 
   6   0  20      695.45      706.42     67.71 o 
   7   0  20       12.59       38.32     55.27 o 
   8   0  20       82.90       14.95     54.96 o 
   9   0  20     4905.72     4582.54    113.00 o 
  10   0  20      518.81      547.80     55.59 o 
  11   0  20      803.95      788.08     72.16 o 
  12   0  20      540.16      581.80     58.08 o 
  13   0  20     9759.24     9777.39    153.53 o 
  14   0  20     4470.78     4396.21    100.39 o 
  15   0  20      105.31      192.41     68.43 o 
  16   0  20      710.35      659.27     75.47 o 
  17   0  20      480.81      566.76     73.79 o 
  18   0  20     2469.92     2629.54    170.44 o 
  19   0  20      815.68     1064.72    100.23 o 
  20   0  20        5.43      -41.34     89.72 o 
  21   0  20      343.47      441.06    117.35 o 
  22   0  20       70.15      -81.22    111.15 o 
  23   0  20      290.68      231.01    123.48 o 
  24   0  20        3.46     -151.91    192.35 o 
   1   1  20     6452.50     6072.04     87.86 o 
   2   1  20      106.42      145.67     38.58 o 
   3   1  20     9229.59     9008.02    112.86 o 
   4   1  20      431.66      376.90     42.64 o 
   5   1  20     3295.76     3120.40     66.10 o 
   6   1  20     2796.48     2692.90     57.37 o 
   7   1  20     3157.10     3246.60     61.49 o 
   8   1  20       11.68       -9.67     38.13 o 
   9   1  20      605.65      682.95     43.39 o 
  10   1  20       19.44        2.87     41.57 o 
  11   1  20     1011.16     1106.14     57.25 o 
  12   1  20       54.97       24.23     43.11 o 
  13   1  20     3293.18     3078.40     67.90 o 
  14   1  20       48.89       92.71     47.82 o 
  15   1  20      435.88      531.12     53.68 o 
  16   1  20       56.51       79.52     61.74 o 
  17   1  20     2592.49     2540.50    127.10 o 
  18   1  20     1090.14     1134.80     71.43 o 
  19   1  20     2222.66     2230.67     80.07 o 
  20   1  20       54.05       88.17     89.28 o 
  21   1  20     1262.29     1200.07     84.30 o 
  22   1  20      949.28     1023.78     96.38 o 
  23   1  20     1369.35     1476.62    106.61 o 
  24   1  20      316.49      298.41     96.35 o 
   0   2  20     1604.51     1419.86     71.68 o 
   1   2  20     2300.69     2253.19     54.06 o 
   2   2  20      188.87      190.23     38.30 o 
   3   2  20     1219.37     1296.14     52.57 o 
   4   2  20      392.11      526.11     45.11 o 
   5   2  20     1381.58     1468.00     50.00 o 
   6   2  20      264.81      268.35     39.79 o 
   7   2  20     1430.39     1535.50     66.95 o 
   8   2  20     4596.17     4486.45     72.25 o 
   9   2  20     4751.25     4634.84     73.92 o 
  10   2  20        2.37        4.95     40.33 o 
  11   2  20      299.26      343.25     43.55 o 
  12   2  20     2566.11     2500.20     72.49 o 
  13   2  20     1866.30     1869.26     66.22 o 
  14   2  20     1833.92     1691.73     66.08 o 
  15   2  20      263.95      219.22     65.48 o 
  16   2  20     1687.16     1597.33     92.71 o 
  17   2  20     1194.64     1149.58     72.17 o 
  18   2  20      490.95      637.33     86.01 o 
  19   2  20        7.91      -62.66     98.49 o 
  20   2  20      124.00      132.88     77.91 o 
  21   2  20      369.56      512.43     76.83 o 
  22   2  20      465.30      466.51     80.42 o 
  23   2  20       42.74      140.63    151.69 o 
  24   2  20       38.16      108.33    134.47 o 
   1   3  20      810.02      733.76     42.58 o 
   2   3  20     1691.39     1728.73     48.25 o 
   3   3  20     2515.95     2526.40     57.38 o 
   4   3  20       38.54       46.65     37.98 o 
   5   3  20       22.09       25.32     39.96 o 
   6   3  20      229.22      241.30     40.86 o 
   7   3  20      786.93      773.02     47.45 o 
   8   3  20      195.79      218.81     41.73 o 
   9   3  20        8.67       73.36     42.42 o 
  10   3  20     3807.69     3781.16     94.99 o 
  11   3  20      761.70     1022.33     84.30 o 
  12   3  20      134.39      173.32     51.23 o 
  13   3  20      200.27      289.62     54.14 o 
  14   3  20     2012.66     1985.84    120.91 o 
  15   3  20      386.40      423.19     72.26 o 
  16   3  20       22.16       35.14     65.67 o 
  17   3  20       21.34       41.60     84.54 o 
  18   3  20      875.23      919.82     84.54 o 
  19   3  20      625.33      604.93     83.83 o 
  20   3  20       56.12       45.37     80.63 o 
  21   3  20        0.23      -64.41     77.87 o 
  22   3  20       78.11      103.88     89.74 o 
  23   3  20      353.92      402.56    103.05 o 
   0   4  20     2105.14     2026.30     96.71 o 
   1   4  20        2.79      -40.92     40.92 o 
   2   4  20     1416.53     1315.59     49.29 o 
   3   4  20      727.28      794.08     43.59 o 
   4   4  20     4216.98     4343.08     68.00 o 
   5   4  20     1527.84     1548.23     49.78 o 
   6   4  20      185.93      154.72     39.84 o 
   7   4  20     1350.06     1329.08     57.85 o 
   8   4  20     8288.41     8068.15    110.10 o 
   9   4  20     1060.21     1083.91     57.48 o 
  10   4  20      373.41      374.20     50.99 o 
  11   4  20      133.71      206.59     62.71 o 
  12   4  20     4477.08     4327.58    163.37 o 
  13   4  20     1093.68     1155.87     91.56 o 
  14   4  20        2.15      -31.92     59.85 o 
  15   4  20       23.76      112.75     71.51 o 
  16   4  20     2716.77     2658.45    150.07 o 
  17   4  20      312.38      336.82     76.46 o 
  18   4  20      335.75      382.06     79.82 o 
  19   4  20       65.06      -46.43     81.11 o 
  20   4  20      656.96      592.23     91.59 o 
  21   4  20     1560.43     1530.11    113.27 o 
  22   4  20        0.44       38.02    185.21 o 
   1   5  20      613.40      637.89     45.68 o 
   2   5  20      495.92      588.64     55.15 o 
   3   5  20       69.02       90.93     43.20 o 
   4   5  20      229.06      248.74     43.47 o 
   5   5  20       65.91       21.58     44.94 o 
   6   5  20      234.50      301.77     59.55 o 
   7   5  20      673.02      840.60     53.34 o 
   8   5  20      260.76      193.15     47.99 o 
   9   5  20      316.61      399.89     87.98 o 
  10   5  20     1186.85     1061.67     60.77 o 
  11   5  20     1147.39     1137.21     68.96 o 
  12   5  20        1.12       44.92     70.29 o 
  13   5  20       98.42      123.73     67.85 o 
  14   5  20     1508.76     1627.74     81.91 o 
  15   5  20        5.12        8.86     72.31 o 
  16   5  20        0.37       -5.89     71.59 o 
  17   5  20      185.11       37.90     77.64 o 
  18   5  20      254.03      190.83     99.54 o 
  19   5  20      675.63      754.01    147.81 o 
  20   5  20      109.19       -2.57     95.31 o 
  21   5  20      109.11      179.47    122.04 o 
   0   6  20      443.98      596.87     63.71 o 
   1   6  20      238.26      184.60     47.16 o 
   2   6  20       67.06       56.95     57.73 o 
   3   6  20        5.09      105.48     77.79 o 
   4   6  20      883.95      954.75     55.73 o 
   5   6  20      438.60      418.71     55.95 o 
   6   6  20       14.83       -9.45     48.52 o 
   7   6  20        5.28      -23.27     47.90 o 
   8   6  20     1792.66     1869.38     70.11 o 
   9   6  20      129.03       25.78     57.54 o 
  10   6  20       98.65        7.12     59.08 o 
  11   6  20       18.27      -39.49     59.78 o 
  12   6  20     2845.24     2754.60     86.03 o 
  13   6  20      260.08      233.76     68.52 o 
  14   6  20      249.12      303.08     77.82 o 
  15   6  20        4.06        1.63     79.34 o 
  16   6  20      600.14      772.54    126.47 o 
  17   6  20      874.08      811.33    102.07 o 
  18   6  20        4.30       23.84    104.66 o 
  19   6  20       75.95     -101.93    101.93 o 
   1   7  20       22.96       45.51     60.33 o 
   2   7  20      331.27      445.28     55.06 o 
   3   7  20      150.09      181.52     56.21 o 
   4   7  20       81.34       97.42     54.64 o 
   5   7  20        5.73       22.44     53.39 o 
   6   7  20       77.32      108.91     53.63 o 
   7   7  20       11.62        3.71     74.30 o 
   8   7  20       84.59       -0.84     62.99 o 
   9   7  20       87.44      108.73     61.97 o 
  10   7  20       32.25      -64.65     64.65 o 
  11   7  20       23.63       87.35     91.15 o 
  12   7  20       71.86       86.19     74.44 o 
  13   7  20       41.23       81.87     79.17 o 
  14   7  20       99.74       37.28     81.03 o 
  15   7  20      379.73      342.25    100.20 o 
  16   7  20       17.15      240.79     92.98 o 
  17   7  20       16.24      201.02    138.52 o 
   0   8  20      319.18      324.95    127.01 o 
   1   8  20      140.87      160.02     81.89 o 
   2   8  20        1.18       76.68     66.72 o 
   3   8  20       67.65        8.93     61.74 o 
   4   8  20       88.84      176.22     74.81 o 
   5   8  20      172.29      233.82     65.16 o 
   6   8  20      167.73      113.25     67.12 o 
   7   8  20        0.45       90.77     78.09 o 
   8   8  20      401.05      314.55     73.94 o 
   9   8  20        0.35       21.83     75.56 o 
  10   8  20       28.82      -20.20     95.79 o 
  11   8  20       14.82      219.50    120.61 o 
  12   8  20        1.43      -58.15     81.73 o 
  13   8  20        0.39      -50.46     94.39 o 
  14   8  20       21.87      114.07    131.70 o 
   1   9  20        3.09      236.76     90.86 o 
   2   9  20       18.59        7.20     75.26 o 
   3   9  20      872.16      985.22     77.04 o 
   4   9  20        0.01       16.30     82.48 o 
   5   9  20      302.36      275.32     99.11 o 
   6   9  20      119.68      259.52    124.56 o 
   7   9  20      157.27       46.19    105.29 o 
   8   9  20       34.56       16.58     96.68 o 
   9   9  20      717.48      748.19    103.07 o 
  10   9  20        0.38      -19.66    208.67 o 
   1   1  21      648.77      793.56     48.56 o 
   2   1  21        6.08       24.27     40.39 o 
   3   1  21        6.12      -41.39     43.10 o 
   4   1  21       17.74       -7.78     39.28 o 
   5   1  21      245.70      310.47     44.25 o 
   6   1  21       27.49       26.58     45.13 o 
   7   1  21        3.10       -5.49     45.59 o 
   8   1  21     1179.58     1164.06     55.97 o 
   9   1  21       32.44       37.42     45.84 o 
  10   1  21      471.17      473.02     58.20 o 
  11   1  21       13.42       58.49     47.13 o 
  12   1  21       85.76       93.19     44.11 o 
  13   1  21        4.08      -10.27     44.54 o 
  14   1  21       10.28       30.05     49.58 o 
  15   1  21        5.25      134.17     62.69 o 
  16   1  21      280.29      379.91     61.07 o 
  17   1  21      679.42      767.02     67.89 o 
  18   1  21        0.11       23.15     67.55 o 
  19   1  21       17.10       38.26     67.69 o 
  20   1  21        9.16       -0.75     96.82 o 
  21   1  21       18.69      124.37     74.59 o 
  22   1  21      121.26      216.90     96.63 o 
  23   1  21      502.21      682.89     99.83 o 
   0   2  21        6.45       65.37     58.32 o 
   1   2  21     2120.68     2082.59     60.17 o 
   2   2  21      273.73      212.68     43.48 o 
   3   2  21      576.74      659.13     48.60 o 
   4   2  21     1633.71     1620.57     58.52 o 
   5   2  21     1485.04     1564.13     60.88 o 
   6   2  21       17.61       37.16     41.42 o 
   7   2  21     2236.55     2151.47     58.73 o 
   8   2  21      973.37     1001.06     49.65 o 
   9   2  21       14.72       58.52     45.30 o 
  10   2  21      164.54      150.71     42.03 o 
  11   2  21     1735.84     1774.94     59.29 o 
  12   2  21       15.91       53.70     50.64 o 
  13   2  21      530.08      629.86     57.28 o 
  14   2  21      644.95      562.91     75.33 o 
  15   2  21      968.92      936.99     62.79 o 
  16   2  21     1143.91     1215.38     66.95 o 
  17   2  21      351.15      392.21     63.86 o 
  18   2  21      560.54      546.92     72.00 o 
  19   2  21      604.54      664.26     85.98 o 
  20   2  21      601.75      467.61     87.93 o 
  21   2  21       22.97      -37.71     82.57 o 
  22   2  21      264.97      284.24    105.79 o 
   1   3  21        0.49       21.40     48.92 o 
   2   3  21      103.23      174.88     43.99 o 
   3   3  21      192.71      225.63     41.53 o 
   4   3  21      100.85      135.04     42.65 o 
   5   3  21      503.04      614.80     46.97 o 
   6   3  21       28.06        4.81     50.96 o 
   7   3  21      420.96      480.44     44.63 o 
   8   3  21      416.34      470.88     46.41 o 
   9   3  21       52.35       53.80     45.39 o 
  10   3  21      126.58      119.01     51.70 o 
  11   3  21        2.18       12.13     47.98 o 
  12   3  21     1598.41     1533.99     66.74 o 
  13   3  21     1495.95     1409.07     68.95 o 
  14   3  21      119.46      117.12     58.35 o 
  15   3  21       33.08       87.56     76.48 o 
  16   3  21      629.06      699.74     67.21 o 
  17   3  21      705.36      728.49     93.94 o 
  18   3  21       72.05       97.98     87.33 o 
  19   3  21        1.99        0.14     93.95 o 
  20   3  21      515.75      443.18     88.62 o 
  21   3  21      135.54      171.44     86.26 o 
  22   3  21        9.60      108.60    195.69 o 
   0   4  21      572.43      613.21     63.66 o 
   1   4  21     1065.98     1034.34     46.98 o 
   2   4  21      148.26       99.06     42.47 o 
   3   4  21      666.75      773.36     50.60 o 
   4   4  21     1398.80     1539.33     56.01 o 
   5   4  21      514.46      640.21     47.63 o 
   6   4  21      276.29      215.05     72.13 o 
   7   4  21      703.43      821.05     55.26 o 
   8   4  21      833.68      884.12     56.74 o 
   9   4  21      268.24      321.85     54.92 o 
  10   4  21       35.84       58.66     50.88 o 
  11   4  21      462.91      552.01     59.55 o 
  12   4  21      671.02      860.02     83.12 o 
  13   4  21      242.50      227.78     68.95 o 
  14   4  21        0.15       -9.11     60.92 o 
  15   4  21      301.72      275.33     74.05 o 
  16   4  21      579.83      747.23     95.35 o 
  17   4  21     1617.11     1374.37     89.44 o 
  18   4  21       26.35       25.01     97.24 o 
  19   4  21      709.97      643.19     86.54 o 
  20   4  21       80.24      137.14    183.00 o 
  21   4  21      227.29      431.40    272.67 o 
   1   5  21        3.19       10.29     46.51 o 
   2   5  21     2219.05     2181.45     59.43 o 
   3   5  21      319.25      169.90     45.92 o 
   4   5  21        2.86       23.09     56.51 o 
   5   5  21      195.66      308.91     50.95 o 
   6   5  21     1255.21     1166.25     57.19 o 
   7   5  21      284.87      268.16     54.26 o 
   8   5  21        7.77        3.64     52.37 o 
   9   5  21      178.80      205.31     58.48 o 
  10   5  21      757.75      800.56     66.45 o 
  11   5  21      510.85      582.10    108.40 o 
  12   5  21       89.24       25.05     64.49 o 
  13   5  21      186.57      191.39     65.53 o 
  14   5  21      481.53      540.08    107.25 o 
  15   5  21       23.53        7.86     76.68 o 
  16   5  21      533.25      390.29     83.04 o 
  17   5  21        0.64       81.99     79.61 o 
  18   5  21       50.49       49.57    107.35 o 
  19   5  21        2.25       25.60     95.46 o 
   0   6  21        3.77       42.76     67.44 o 
   1   6  21        5.90       -9.39     50.46 o 
   2   6  21       43.51      -11.94     50.69 o 
   3   6  21        7.98      -19.12     54.96 o 
   4   6  21       14.38       57.32     49.47 o 
   5   6  21      540.40      603.11     57.25 o 
   6   6  21        2.31      -30.91     54.76 o 
   7   6  21       48.20        4.18     54.26 o 
   8   6  21       69.78       88.31     56.83 o 
   9   6  21      919.13      884.96     65.71 o 
  10   6  21      748.60      697.96     65.93 o 
  11   6  21      198.28      220.70     89.56 o 
  12   6  21       83.38       59.78     75.05 o 
  13   6  21     1220.26     1266.07     83.62 o 
  14   6  21      159.50      101.20     74.46 o 
  15   6  21       81.73       39.59     89.92 o 
  16   6  21        1.50      222.85     95.39 o 
  17   6  21      259.39      163.85    113.30 o 
  18   6  21       69.20      162.41    117.45 o 
   1   7  21      620.11      745.87     65.06 o 
   2   7  21     4463.14     4590.81     88.45 o 
   3   7  21      333.01      352.61     56.81 o 
   4   7  21       10.80       50.78     60.44 o 
   5   7  21     1324.66     1399.37     67.16 o 
   6   7  21     2961.97     3036.48     79.50 o 
   7   7  21       86.44       27.55     62.34 o 
   8   7  21       33.69       36.68     71.75 o 
   9   7  21     1005.80     1083.63     75.57 o 
  10   7  21     3381.31     3481.02    112.56 o 
  11   7  21      600.24      558.98     77.53 o 
  12   7  21      181.92      121.38     74.80 o 
  13   7  21     2101.08     2103.81    105.84 o 
  14   7  21     1207.64     1058.43    109.12 o 
  15   7  21     1489.19     1875.72    134.00 o 
   0   8  21        0.95     -108.34    108.34 o 
   1   8  21      187.39      293.40     67.13 o 
   2   8  21        0.35       27.91     77.75 o 
   3   8  21        2.92      -24.60     77.59 o 
   4   8  21       13.02      -70.11     70.11 o 
   5   8  21      962.94     1039.79     71.49 o 
   6   8  21      326.25      235.77     92.86 o 
   7   8  21      111.40       -6.33     77.77 o 
   8   8  21       28.91       18.06     84.06 o 
   9   8  21     1297.36     1443.84     89.10 o 
  10   8  21        5.46       31.91     92.08 o 
  11   8  21        0.90      -81.86     81.86 o 
  12   8  21      103.01      283.68    124.19 o 
   1   9  21      613.36      542.63     79.48 o 
   2   9  21     1058.43     1237.28     81.04 o 
   3   9  21        1.82      -26.66     81.85 o 
   4   9  21        2.27       30.08     79.66 o 
   5   9  21      383.68      428.68     83.81 o 
   6   9  21     1818.14     1858.33    112.06 o 
   7   9  21      158.36     -103.11    118.82 o 
   0   0  22     6240.49     6320.36    325.81 o 
   1   0  22     1015.41      986.45     78.69 o 
   2   0  22      462.49      434.32     71.43 o 
   3   0  22     1271.78     1331.37     78.78 o 
   4   0  22     2696.15     2757.00     94.93 o 
   5   0  22        1.42       37.53     62.37 o 
   6   0  22      323.64      298.15     78.33 o 
   7   0  22       30.89       68.94     59.28 o 
   8   0  22     9093.43     9237.56    198.93 o 
   9   0  22        0.09      -29.54     63.18 o 
  10   0  22      118.10      264.84     73.46 o 
  11   0  22     1320.92     1255.40     87.53 o 
  12   0  22     4638.80     4471.20    142.75 o 
  13   0  22      429.89      429.80     78.97 o 
  14   0  22      298.69      341.17    114.26 o 
  15   0  22      958.69      947.58    142.51 o 
  16   0  22     5600.28     5935.61    169.71 o 
  17   0  22      120.73       71.05    124.37 o 
  18   0  22      711.09     1031.90    141.45 o 
  19   0  22      122.83       34.54    137.72 o 
  20   0  22     1435.29     1255.88    115.55 o 
  21   0  22       15.78       95.20    172.32 o 
  22   0  22      249.49      -67.56    127.04 o 
   1   1  22     2349.11     2334.52     63.42 o 
   2   1  22      248.46      304.78     63.52 o 
   3   1  22      817.72      754.90     50.94 o 
   4   1  22      183.14      150.82     44.65 o 
   5   1  22      834.70      828.90     66.77 o 
   6   1  22     1237.14     1138.95     56.13 o 
   7   1  22     1734.11     1779.07     61.19 o 
   8   1  22      196.81      226.75     48.13 o 
   9   1  22      874.20      958.55     57.16 o 
  10   1  22     1683.23     1723.85     76.41 o 
  11   1  22     6880.15     6811.20    110.33 o 
  12   1  22      735.49      840.87     58.45 o 
  13   1  22      378.26      367.46     55.93 o 
  14   1  22      152.40       97.62     55.53 o 
  15   1  22     3531.78     3341.88     85.89 o 
  16   1  22      425.24      426.97     65.85 o 
  17   1  22       28.05      155.14     70.33 o 
  18   1  22      109.58      262.37     68.98 o 
  19   1  22     1332.08     1415.18     86.99 o 
  20   1  22      334.50      294.89    116.89 o 
  21   1  22       19.14      184.01    114.37 o 
  22   1  22        7.33      -74.20    202.00 o 
   0   2  22     1489.81     1508.18     81.32 o 
   1   2  22      143.78      134.98     44.37 o 
   2   2  22      116.15      104.16     44.72 o 
   3   2  22      377.94      453.65     50.62 o 
   4   2  22     7466.21     7341.17    113.06 o 
   5   2  22       92.24       72.61     47.44 o 
   6   2  22       46.66       30.06     50.26 o 
   7   2  22       39.77       29.21     48.23 o 
   8   2  22     1992.83     2099.79     65.64 o 
   9   2  22      211.94      242.84     46.53 o 
  10   2  22      315.13      240.16     45.52 o 
  11   2  22       35.24       29.85     48.85 o 
  12   2  22     2857.51     3148.66     77.58 o 
  13   2  22      171.95      134.89     78.90 o 
  14   2  22      291.78      418.05     58.01 o 
  15   2  22        3.42       71.35     69.15 o 
  16   2  22     1623.58     1362.77     72.92 o 
  17   2  22        0.31      -25.10     62.47 o 
  18   2  22       15.48       82.64     70.45 o 
  19   2  22        0.01       -2.33     76.12 o 
  20   2  22      963.13      902.55     94.81 o 
  21   2  22      144.30      274.26     98.77 o 
   1   3  22     2328.34     2188.16     64.41 o 
   2   3  22       61.29       51.24     44.24 o 
   3   3  22     3164.64     3115.31     73.23 o 
   4   3  22       27.67       68.03     43.58 o 
   5   3  22     5040.51     4989.81     81.77 o 
   6   3  22      541.49      486.42     48.72 o 
   7   3  22     4335.80     4430.09     78.20 o 
   8   3  22      196.93      191.74     49.45 o 
   9   3  22     2261.35     2239.16     67.93 o 
  10   3  22      108.30       92.10     51.23 o 
  11   3  22     1997.42     2004.22     68.30 o 
  12   3  22       11.32        8.98     56.77 o 
  13   3  22      506.29      488.40     65.03 o 
  14   3  22       35.36       33.55     59.04 o 
  15   3  22      900.48     1082.33     72.46 o 
  16   3  22      105.82       82.81     66.19 o 
  17   3  22       92.89      123.27     74.58 o 
  18   3  22       34.28       34.68     83.93 o 
  19   3  22     1551.11     1587.04    107.43 o 
  20   3  22       19.11      115.53     91.26 o 
   0   4  22     2780.03     2700.33    161.84 o 
   1   4  22      957.10      932.59     59.99 o 
   2   4  22      391.53      408.55     57.26 o 
   3   4  22      443.32      380.99     65.16 o 
   4   4  22      406.13      505.90     49.61 o 
   5   4  22      631.20      718.43     52.75 o 
   6   4  22      529.86      652.88     54.26 o 
   7   4  22       28.85       31.78     58.24 o 
   8   4  22      891.22     1051.74     58.88 o 
   9   4  22      663.16      699.74     63.98 o 
  10   4  22      124.03      167.08     58.62 o 
  11   4  22      811.07      899.60     70.63 o 
  12   4  22      703.84      722.93     68.00 o 
  13   4  22      459.80      633.30     67.23 o 
  14   4  22        3.40       59.90     66.08 o 
  15   4  22     1361.99     1275.02     76.61 o 
  16   4  22      705.33      908.73     81.86 o 
  17   4  22      190.48       66.54     79.73 o 
  18   4  22        4.25       31.28     96.69 o 
  19   4  22      441.34      532.39    177.83 o 
   1   5  22      453.67      536.39     48.84 o 
   2   5  22      899.12      812.69     51.88 o 
   3   5  22     1513.31     1467.19     58.25 o 
   4   5  22        7.05      -13.55     50.61 o 
   5   5  22      313.39      364.52     84.26 o 
   6   5  22      854.10      887.72     59.13 o 
   7   5  22     1618.69     1779.01     76.25 o 
   8   5  22       23.86       63.74     55.99 o 
   9   5  22      638.52      603.41     66.07 o 
  10   5  22      472.24      481.76     74.18 o 
  11   5  22      572.21      653.51     70.50 o 
  12   5  22      231.34      263.07     67.21 o 
  13   5  22      426.04      313.62     70.37 o 
  14   5  22      345.91      516.17     79.57 o 
  15   5  22     1273.62     1168.79     84.38 o 
  16   5  22      143.02      274.51     90.51 o 
  17   5  22       41.93       58.48     83.54 o 
  18   5  22       19.51     -153.55    153.55 o 
   0   6  22        5.98      -30.09     68.97 o 
   1   6  22     1436.05     1492.41     64.19 o 
   2   6  22      102.41      122.02     56.45 o 
   3   6  22      798.31      863.31     60.48 o 
   4   6  22        9.31       29.34     52.82 o 
   5   6  22     1293.35     1222.67     63.47 o 
   6   6  22      366.52      369.08     59.88 o 
   7   6  22       59.66      116.74     56.35 o 
   8   6  22      237.86      317.36     69.85 o 
   9   6  22      272.61      209.97     71.22 o 
  10   6  22      254.95      281.14     69.77 o 
  11   6  22      555.43      641.02     71.41 o 
  12   6  22       17.87      104.36     95.38 o 
  13   6  22      303.35      299.49     74.16 o 
  14   6  22        8.18      119.22     74.41 o 
  15   6  22      758.14      769.20     90.14 o 
  16   6  22      173.19       63.46    118.09 o 
   1   7  22       15.95       47.80     80.11 o 
   2   7  22       81.79       30.15     62.21 o 
   3   7  22       25.58      112.58     89.72 o 
   4   7  22       27.51        0.11     65.15 o 
   5   7  22       83.44      108.75     58.48 o 
   6   7  22      108.94      111.28     60.70 o 
   7   7  22      460.28      734.03    142.79 o 
   8   7  22        0.25      -37.86     65.94 o 
   9   7  22      322.16      485.77     72.60 o 
  10   7  22       13.87       29.41     67.42 o 
  11   7  22      843.51      937.26     93.31 o 
  12   7  22        4.61       90.70    111.48 o 
  13   7  22        1.33       57.07    119.57 o 
   0   8  22        7.56       81.77    118.05 o 
   1   8  22        3.46       76.09     87.99 o 
   2   8  22       38.94      -17.35     69.62 o 
   3   8  22      157.27      217.97     68.14 o 
   4   8  22       70.06       54.70     71.26 o 
   5   8  22        2.60      112.14     82.87 o 
   6   8  22       12.98      -48.41     80.88 o 
   7   8  22        3.74      -56.82     82.00 o 
   8   8  22      180.41      142.75     77.76 o 
   9   8  22       43.52      257.60    191.44 o 
  10   8  22      250.06       94.74    115.20 o 
   1   1  23       66.46       49.94     44.74 o 
   2   1  23     2141.62     2197.31     83.13 o 
   3   1  23      590.03      642.59     53.21 o 
   4   1  23      479.72      488.53     50.96 o 
   5   1  23     1438.34     1438.55     59.57 o 
   6   1  23      923.97      887.69     58.26 o 
   7   1  23      300.19      248.12     51.55 o 
   8   1  23        0.96       64.19     51.99 o 
   9   1  23      125.89       76.39     52.07 o 
  10   1  23      852.10      955.77     61.00 o 
  11   1  23       16.30       48.32     53.55 o 
  12   1  23       15.65       50.35     58.56 o 
  13   1  23        6.28      -40.94     69.11 o 
  14   1  23      792.94      943.53     77.16 o 
  15   1  23        7.17      -11.53     66.96 o 
  16   1  23      130.40      275.38     75.45 o 
  17   1  23       14.37      -74.28     74.28 o 
  18   1  23     1149.83     1156.77     96.27 o 
  19   1  23       50.41       83.37     91.56 o 
  20   1  23       57.87      141.84    103.61 o 
   0   2  23     1273.74     1268.14     83.55 o 
   1   2  23       97.76      107.04     47.61 o 
   2   2  23        1.35      100.23     47.13 o 
   3   2  23      668.99      623.36     54.29 o 
   4   2  23      339.28      354.00     50.37 o 
   5   2  23      164.68      131.55     49.38 o 
   6   2  23       58.87      110.82     50.64 o 
   7   2  23      541.55      393.87     54.86 o 
   8   2  23      636.81      614.39     57.28 o 
   9   2  23      540.40      624.51     64.24 o 
  10   2  23       14.19       65.59     52.83 o 
  11   2  23      147.53      187.72     83.86 o 
  12   2  23       22.95       45.33     64.07 o 
  13   2  23      525.61      515.75     73.14 o 
  14   2  23        0.06       -5.21     68.99 o 
  15   2  23      499.95      636.42     68.45 o 
  16   2  23       44.19       54.93     67.57 o 
  17   2  23        1.84      -14.84     86.09 o 
  18   2  23       15.37       89.90     89.48 o 
  19   2  23        9.84      151.44     88.00 o 
  20   2  23        1.05       81.42    135.84 o 
   1   3  23      222.76      286.01     57.00 o 
   2   3  23     5116.73     5050.89     93.34 o 
   3   3  23      476.16      576.22     54.71 o 
   4   3  23      645.29      716.27     55.43 o 
   5   3  23        7.24       31.25     54.94 o 
   6   3  23     5246.68     5206.04     92.94 o 
   7   3  23        0.05       58.49     60.99 o 
   8   3  23       64.73       34.18     53.01 o 
   9   3  23        1.07       13.95     63.70 o 
  10   3  23     3382.68     3453.66     81.16 o 
  11   3  23       53.78       27.65     63.44 o 
  12   3  23       29.70       12.31     61.16 o 
  13   3  23      123.42       77.22     64.46 o 
  14   3  23     2955.71     3081.14    126.30 o 
  15   3  23      236.59      301.34     66.23 o 
  16   3  23        0.03      -43.27     70.49 o 
  17   3  23       31.00       77.64     98.82 o 
  18   3  23      718.69      871.93    121.15 o 
  19   3  23        0.53       53.19    103.92 o 
   0   4  23       26.72       79.18     70.27 o 
   1   4  23      297.62      380.57     72.41 o 
   2   4  23        0.00        9.59     50.46 o 
   3   4  23      569.61      461.71     55.11 o 
   4   4  23        2.87      -48.35     48.35 o 
   5   4  23      399.25      522.81     53.69 o 
   6   4  23      105.52       94.55     52.10 o 
   7   4  23       54.68       20.66     61.70 o 
   8   4  23      197.16      189.15     55.19 o 
   9   4  23     1022.94     1170.51     67.46 o 
  10   4  23      229.23      263.19     67.61 o 
  11   4  23      260.00      276.17     65.03 o 
  12   4  23       96.76       22.69     64.06 o 
  13   4  23      419.76      518.00     68.50 o 
  14   4  23        0.39      -36.91     72.05 o 
  15   4  23        0.38      -43.65     67.70 o 
  16   4  23        3.28       72.03     76.29 o 
  17   4  23      318.04      477.93     88.49 o 
  18   4  23       44.98     -124.83    173.62 o 
   1   5  23      157.77       90.71     50.81 o 
   2   5  23      829.32      896.26     58.10 o 
   3   5  23      143.83      122.50     56.46 o 
   4   5  23        5.60      129.13     59.76 o 
   5   5  23       83.95       22.91     53.97 o 
   6   5  23     2014.22     1940.66     72.96 o 
   7   5  23       77.84      179.64     69.88 o 
   8   5  23        3.63       -2.16     64.07 o 
   9   5  23       12.26      226.46     69.80 o 
  10   5  23     2692.22     2889.41     96.59 o 
  11   5  23       72.81       73.09     73.11 o 
  12   5  23      160.89      138.52     65.88 o 
  13   5  23       63.22       60.97     69.74 o 
  14   5  23     1666.20     1824.45     90.10 o 
  15   5  23      112.77      197.24    101.84 o 
  16   5  23      968.03     1110.38     98.45 o 
   0   6  23       10.26      -52.16     77.63 o 
   1   6  23     1895.15     1838.99     68.19 o 
   2   6  23      190.26      140.54     66.81 o 
   3   6  23     1402.97     1445.42     72.84 o 
   4   6  23        4.03       75.63     72.29 o 
   5   6  23     1722.87     1812.30     76.91 o 
   6   6  23      680.98      714.46     66.67 o 
   7   6  23     1198.64     1120.12     71.74 o 
   8   6  23      232.61      311.35     72.55 o 
   9   6  23     1036.45     1286.54    102.59 o 
  10   6  23        8.53      -67.65     82.51 o 
  11   6  23     1457.69     1542.43     88.21 o 
  12   6  23       24.20      -62.90     79.09 o 
  13   6  23     1299.35     1387.39     87.62 o 
  14   6  23       19.36      319.70    111.29 o 
   1   7  23       90.87       57.58     65.66 o 
   2   7  23        6.82       44.58    105.43 o 
   3   7  23       69.26       80.08     61.79 o 
   4   7  23       36.55        6.34     67.74 o 
   5   7  23       30.28       69.47     67.30 o 
   6   7  23     1108.11     1245.91     80.22 o 
   7   7  23       48.35       57.44     74.74 o 
   8   7  23      250.40      222.64     97.37 o 
   9   7  23       28.49      246.36    109.07 o 
  10   7  23     1384.00     1368.83     98.66 o 
  11   7  23      178.02      204.56    115.10 o 
   0   8  23       54.18      164.63    147.45 o 
   1   8  23     1861.22     1811.37     85.41 o 
   2   8  23       79.74      136.56     70.50 o 
   3   8  23     1086.34     1250.96     82.39 o 
   4   8  23      260.21      140.94     75.22 o 
   5   8  23     1209.09     1231.33     96.72 o 
   6   8  23      116.57       44.03    131.35 o 
   0   0  24       51.85       74.72     95.29 o 
   1   0  24       32.98      -35.60     67.28 o 
   2   0  24     1147.29      985.15     84.60 o 
   3   0  24      313.30      350.04    100.56 o 
   4   0  24     4439.59     4316.01    195.33 o 
   5   0  24      260.60      153.10     68.82 o 
   6   0  24       45.32       70.97     79.44 o 
   7   0  24      343.83      407.82     73.69 o 
   8   0  24     6061.24     5930.91    144.14 o 
   9   0  24     1336.09     1261.69     92.44 o 
  10   0  24      753.85      914.58     90.75 o 
  11   0  24      547.36      593.85    113.36 o 
  12   0  24     3124.14     3385.85    187.22 o 
  13   0  24      171.33      291.35     99.69 o 
  14   0  24      193.89      154.20     99.66 o 
  15   0  24      517.29      736.56    119.35 o 
  16   0  24     1689.84     1863.99    154.39 o 
  17   0  24       99.97      182.46    126.63 o 
  18   0  24       13.93       45.93    131.79 o 
  19   0  24      382.95      255.30    131.94 o 
   1   1  24     2409.33     2398.29     69.28 o 
   2   1  24       84.55      166.61     51.26 o 
   3   1  24     4528.43     4506.84     86.73 o 
   4   1  24       30.90      103.32     50.13 o 
   5   1  24       93.81      103.21     49.21 o 
   6   1  24     1340.40     1403.71     66.39 o 
   7   1  24     2442.99     2362.88     90.91 o 
   8   1  24      273.15      190.94     77.44 o 
   9   1  24      145.30      139.06     53.98 o 
  10   1  24     1397.14     1296.04     69.34 o 
  11   1  24     1859.79     1993.78     79.46 o 
  12   1  24        6.54      137.57     63.62 o 
  13   1  24       87.92       -6.71     68.54 o 
  14   1  24     1081.38     1165.05     91.33 o 
  15   1  24     1958.63     1906.22    117.04 o 
  16   1  24      355.32      571.27     85.23 o 
  17   1  24       24.00      109.01     78.93 o 
  18   1  24      314.06      331.21     95.21 o 
  19   1  24     1009.36     1374.99    135.32 o 
   0   2  24     1969.02     2108.87     94.59 o 
   1   2  24      740.74      719.75     56.18 o 
   2   2  24       10.54      147.52     53.50 o 
   3   2  24       86.03       70.23     51.77 o 
   4   2  24     1519.93     1451.28     64.27 o 
   5   2  24        5.15      -27.20     49.06 o 
   6   2  24      185.56      133.81     52.23 o 
   7   2  24       28.71      145.45     75.64 o 
   8   2  24     3022.35     3239.71     85.95 o 
   9   2  24       48.90       44.90     56.66 o 
  10   2  24        7.78       -1.30     59.27 o 
  11   2  24       31.35      132.07     65.69 o 
  12   2  24     4037.54     4164.69    117.58 o 
  13   2  24      314.35      321.53     72.41 o 
  14   2  24       38.12      143.26     79.67 o 
  15   2  24       40.29      -21.59     76.83 o 
  16   2  24     1207.23     1301.53     97.83 o 
  17   2  24      190.03      132.37     86.76 o 
  18   2  24      263.73      404.88    106.36 o 
   1   3  24     1694.95     1723.01     66.78 o 
   2   3  24      580.04      666.79     58.83 o 
   3   3  24     1569.29     1598.62     66.77 o 
   4   3  24      106.57       88.54     51.87 o 
   5   3  24     1161.10     1252.01     82.25 o 
   6   3  24       31.81      119.25     54.45 o 
   7   3  24     3952.58     3909.60     98.11 o 
   8   3  24       36.42       19.44     60.50 o 
   9   3  24      724.10      814.27     68.23 o 
  10   3  24      149.70      121.99     73.32 o 
  11   3  24     1095.27     1335.18     85.48 o 
  12   3  24      503.25      598.15     83.45 o 
  13   3  24      411.26      351.82     74.58 o 
  14   3  24        6.75       99.72     71.99 o 
  15   3  24      688.84      748.63    107.70 o 
  16   3  24      146.67      194.57     70.33 o 
  17   3  24      377.81      286.96     85.30 o 
   0   4  24       44.98       37.26     87.33 o 
   1   4  24      814.16     1040.53     63.97 o 
   2   4  24       13.84      -54.44     54.44 o 
   3   4  24     1065.47      998.09     75.26 o 
   4   4  24      322.82      357.16     56.57 o 
   5   4  24     1354.96     1224.37     69.27 o 
   6   4  24      111.56       42.40     59.62 o 
   7   4  24      330.64      406.33     81.26 o 
   8   4  24      187.51      250.58     64.90 o 
   9   4  24      398.54      344.74     61.05 o 
  10   4  24       71.69      146.31     66.41 o 
  11   4  24      116.96       83.87     66.68 o 
  12   4  24     1060.46     1103.23     84.38 o 
  13   4  24       55.37      -57.64     70.90 o 
  14   4  24      512.21      485.19    106.70 o 
  15   4  24      310.37      296.57     73.26 o 
  16   4  24      150.65      140.35     90.86 o 
   1   5  24      955.28      970.48     64.48 o 
   2   5  24      190.55      172.08     59.52 o 
   3   5  24      825.49      981.39     74.68 o 
   4   5  24      148.77      198.19     69.48 o 
   5   5  24      733.24      734.32     65.47 o 
   6   5  24        5.77       -3.68     70.76 o 
   7   5  24     1965.96     2040.98     76.51 o 
   8   5  24      413.00      354.05     69.23 o 
   9   5  24     1263.30     1263.38     98.05 o 
  10   5  24       40.67       88.72     85.97 o 
  11   5  24     1103.68     1229.20     97.68 o 
  12   5  24       59.34       71.81     74.94 o 
  13   5  24      698.16      824.62     80.80 o 
  14   5  24      142.19       74.67     96.13 o 
   0   6  24       19.71       -7.75     95.48 o 
   1   6  24      533.66      602.38     68.70 o 
   2   6  24       76.89       82.45     65.68 o 
   3   6  24      258.25      307.53     69.59 o 
   4   6  24       16.90       77.34     70.20 o 
   5   6  24      539.11      706.36     78.23 o 
   6   6  24       54.53       56.36     62.51 o 
   7   6  24      301.37      276.64     80.99 o 
   8   6  24        6.08       44.34     77.82 o 
   9   6  24      160.40      198.87    109.59 o 
  10   6  24       71.51       26.84     79.40 o 
  11   6  24      540.40      411.26     88.69 o 
  12   6  24        6.80      -61.03    203.29 o 
   1   7  24      555.32      648.55     73.55 o 
   2   7  24       13.55      -35.92     74.63 o 
   3   7  24      172.62      194.44     70.73 o 
   4   7  24       29.27       64.12     70.29 o 
   5   7  24       31.23        5.80     68.41 o 
   6   7  24        6.89       34.67     86.84 o 
   7   7  24        1.64       34.53    118.26 o 
   8   7  24        0.07      109.09    128.40 o 
   1   1  25      237.43      231.46     60.42 o 
   2   1  25      587.18      712.88     59.35 o 
   3   1  25       25.87       32.81     53.33 o 
   4   1  25       29.37       91.17     55.41 o 
   5   1  25     1765.62     1759.45     68.75 o 
   6   1  25      623.27      557.18     60.54 o 
   7   1  25      179.16      195.35     67.21 o 
   8   1  25       13.52       66.22     55.09 o 
   9   1  25        0.94      -10.00     62.17 o 
  10   1  25       35.54       18.50     69.18 o 
  11   1  25        0.59       -3.93     75.89 o 
  12   1  25       91.00      160.13     65.21 o 
  13   1  25        2.69       30.14     71.72 o 
  14   1  25      100.38      117.51     78.16 o 
  15   1  25       76.64       63.93     83.34 o 
  16   1  25       16.68      100.24     90.06 o 
  17   1  25      272.44      213.62    100.62 o 
   0   2  25     1052.75     1225.39     94.65 o 
   1   2  25      218.26      186.99     55.73 o 
   2   2  25      223.15      331.22     60.77 o 
   3   2  25      537.76      651.42     58.27 o 
   4   2  25     3106.58     3029.31     81.28 o 
   5   2  25       59.48      107.68     59.21 o 
   6   2  25      547.42      483.77     61.28 o 
   7   2  25      532.88      721.34     61.81 o 
   8   2  25     1600.94     1488.18     72.31 o 
   9   2  25      523.27      718.14     66.09 o 
  10   2  25        4.93       47.08     79.31 o 
  11   2  25      718.79      744.30     72.00 o 
  12   2  25      698.63      881.21     84.48 o 
  13   2  25       44.46      107.61     75.34 o 
  14   2  25       10.00       32.61     98.71 o 
  15   2  25       14.17      -26.38     79.10 o 
  16   2  25      374.25      459.77    105.25 o 
   1   3  25      372.17      400.46     56.91 o 
   2   3  25        7.95       43.44     54.68 o 
   3   3  25      266.26      168.48     58.34 o 
   4   3  25        6.83      100.47     55.21 o 
   5   3  25      501.30      533.83     60.67 o 
   6   3  25      288.99      199.94     59.57 o 
   7   3  25       10.68       -0.77     59.03 o 
   8   3  25       97.31      138.27     64.66 o 
   9   3  25      151.05      209.96     73.95 o 
  10   3  25       37.25      141.83     78.99 o 
  11   3  25        1.44      106.91     74.74 o 
  12   3  25       40.62       96.42     70.29 o 
  13   3  25      132.44      139.30     85.57 o 
  14   3  25       95.31      192.78     82.12 o 
  15   3  25      101.28      154.21     95.61 o 
   0   4  25      800.58      917.25     95.79 o 
   1   4  25      536.92      777.76     65.53 o 
   2   4  25       74.58        2.65     58.91 o 
   3   4  25       85.44      -18.88     56.58 o 
   4   4  25      325.31      313.70     61.02 o 
   5   4  25      382.48      310.21     71.71 o 
   6   4  25      399.04      481.63     67.50 o 
   7   4  25      441.09      427.90    110.18 o 
   8   4  25      701.92      756.95     77.53 o 
   9   4  25      309.58      449.69     73.95 o 
  10   4  25       92.54       61.83     84.60 o 
  11   4  25      250.96      209.09     81.96 o 
  12   4  25      326.70      321.78     82.42 o 
  13   4  25      342.23      347.02    112.17 o 
  14   4  25      290.11       31.78    100.98 o 
   1   5  25      115.56      102.50     63.80 o 
   2   5  25      592.12      832.21     73.47 o 
   3   5  25        8.85       76.18     75.11 o 
   4   5  25       74.63       57.06     65.92 o 
   5   5  25      187.60      303.09    105.17 o 
   6   5  25      997.62     1072.33     77.19 o 
   7   5  25       25.14       22.72     76.18 o 
   8   5  25       38.41       42.51     91.47 o 
   9   5  25        1.91      -76.39     76.39 o 
  10   5  25      647.71      650.32    112.24 o 
  11   5  25       61.29       61.39     79.61 o 
  12   5  25       23.75        9.21     96.80 o 
   0   6  25       24.93        1.63    127.62 o 
   1   6  25      237.73      241.68     79.58 o 
   2   6  25       29.54      -12.91     71.46 o 
   3   6  25      144.57      218.82     85.87 o 
   4   6  25       26.22      108.38    102.93 o 
   5   6  25       64.96       63.37     76.11 o 
   6   6  25       42.55      103.39     81.80 o 
   7   6  25       22.02        5.05     80.43 o 
   8   6  25       10.82      -19.25    117.87 o 
   9   6  25      615.28      710.87    110.83 o 
   1   7  25      840.95      799.49    114.86 o 
   2   7  25     1517.67     1754.53    113.07 o 
   0   0  26        3.56       87.36    180.11 o 
   1   0  26     1359.20     1257.03     92.14 o 
   2   0  26      138.03      125.70     80.22 o 
   3   0  26       78.55      130.65    101.90 o 
   4   0  26      286.83      364.78    143.42 o 
   5   0  26      287.60      402.31    118.95 o 
   6   0  26      131.62      143.94     88.19 o 
   7   0  26      533.94      622.44     97.56 o 
   8   0  26      116.21      103.99     86.52 o 
   9   0  26      464.70      683.68     94.72 o 
  10   0  26       61.78       -3.53    100.11 o 
  11   0  26      223.74      102.21    109.50 o 
  12   0  26      220.92        3.87     88.42 o 
  13   0  26     1760.07     1646.14    119.60 o 
  14   0  26      107.96       78.02    108.96 o 
  15   0  26       40.23      165.83    161.19 o 
   1   1  26      532.73      602.41     60.26 o 
   2   1  26     1235.62     1247.73     70.13 o 
   3   1  26     1109.92     1245.08     67.23 o 
   4   1  26        4.37       91.33     62.31 o 
   5   1  26     1437.40     1431.71     83.20 o 
   6   1  26      659.81      750.77     64.51 o 
   7   1  26     2255.42     2289.35     93.88 o 
   8   1  26      234.08      204.63     62.68 o 
   9   1  26     2012.31     1921.49     78.22 o 
  10   1  26     1063.06     1284.01     74.42 o 
  11   1  26      977.57     1056.71    102.28 o 
  12   1  26       18.96       80.02     67.97 o 
  13   1  26      770.96      763.19     86.77 o 
  14   1  26      442.48      477.56     84.30 o 
  15   1  26      501.49      630.71    122.18 o 
   0   2  26      145.49      101.02     79.83 o 
   1   2  26      673.94      748.84     61.62 o 
   2   2  26       21.59      181.05     67.16 o 
   3   2  26     2272.06     2225.42     75.35 o 
   4   2  26       81.26       67.02     59.52 o 
   5   2  26      808.12      964.90     68.14 o 
   6   2  26       56.73      167.82     67.13 o 
   7   2  26     1668.95     1859.87     93.90 o 
   8   2  26      444.97      376.35     71.90 o 
   9   2  26      482.29      417.36    102.31 o 
  10   2  26      114.26      135.67     67.68 o 
  11   2  26       43.49       -2.76     67.31 o 
  12   2  26        3.21      -73.74     95.11 o 
  13   2  26     1027.62     1131.13     93.87 o 
  14   2  26       32.74       39.71    129.54 o 
   1   3  26      503.75      576.57     61.35 o 
   2   3  26     1096.93     1097.40     70.44 o 
   3   3  26      453.19      509.66     64.99 o 
   4   3  26        9.66       73.34     70.76 o 
   5   3  26       27.11      114.85     61.89 o 
   6   3  26      871.64      851.31     69.43 o 
   7   3  26       53.90       22.72     77.07 o 
   8   3  26       27.10       94.76     68.35 o 
   9   3  26      157.39      278.33     70.88 o 
  10   3  26      478.54      572.37     82.20 o 
  11   3  26      442.32      694.71    134.79 o 
  12   3  26       25.07       32.67     95.71 o 
  13   3  26       36.06      221.73    154.26 o 
   0   4  26     1433.99     1735.73    125.86 o 
   1   4  26      686.46      787.58     75.81 o 
   2   4  26       22.02      119.78     60.99 o 
   3   4  26     1057.31     1030.99     76.56 o 
   4   4  26     1072.91     1071.05     77.60 o 
   5   4  26      862.52     1016.64     79.82 o 
   6   4  26        1.48      110.65     71.34 o 
   7   4  26     1126.38     1094.93     77.55 o 
   8   4  26      310.60      514.20     74.55 o 
   9   4  26      585.38      608.91     86.11 o 
  10   4  26       38.45      113.49     87.40 o 
  11   4  26      460.90      319.64    110.57 o 
   1   5  26       27.67       14.80     74.13 o 
   2   5  26      317.45      250.49     79.99 o 
   3   5  26        1.17       24.41     78.38 o 
   4   5  26       12.33       61.29     69.23 o 
   5   5  26      172.93      205.73     72.97 o 
   6   5  26      183.99      180.44     75.45 o 
   7   5  26       15.71      113.31     82.63 o 
   8   5  26        0.24       -4.92    123.68 o 
   9   5  26      583.81      590.97    126.88 o 
   0   6  26      884.57      857.33    149.64 o 
   1   6  26      138.51      309.57    108.05 o 
   2   6  26       48.52      -23.74     90.29 o 
   3   6  26      101.60      308.08     94.13 o 
   4   6  26      765.40      952.87    130.43 o 
   1   1  27     1026.30     1080.41     67.12 o 
   2   1  27        0.95       57.97     71.19 o 
   3   1  27       48.46      117.63     62.75 o 
   4   1  27       12.06      103.76     86.64 o 
   5   1  27       44.63      169.92     68.96 o 
   6   1  27       48.81      -12.34     70.52 o 
   7   1  27      529.01      616.80     69.57 o 
   8   1  27       56.53       34.43     65.35 o 
   9   1  27      280.53      253.78     71.28 o 
  10   1  27        0.00       -8.71     78.41 o 
  11   1  27      133.53      271.05     70.28 o 
  12   1  27        0.40      -23.48    108.00 o 
   0   2  27      215.19       89.25     88.66 o 
   1   2  27      241.91      246.33     64.53 o 
   2   2  27       32.49      -19.83     59.42 o 
   3   2  27       12.18      -13.36     61.44 o 
   4   2  27       59.32       78.57     64.09 o 
   5   2  27      197.14      275.65     65.39 o 
   6   2  27       40.08      -49.70     66.52 o 
   7   2  27      100.08       59.52     67.46 o 
   8   2  27      121.91      228.20     71.91 o 
   9   2  27       20.93        2.02     73.69 o 
  10   2  27      267.50      253.64     78.45 o 
  11   2  27       67.80      115.42     83.76 o 
  12   2  27       37.90     -145.79    242.80 o 
   1   3  27      809.85      904.90     72.51 o 
   2   3  27       48.74       69.66     65.22 o 
   3   3  27     1065.04     1158.90     76.69 o 
   4   3  27        6.91       33.46     67.24 o 
   5   3  27      324.28      435.17     68.40 o 
   6   3  27      263.48      282.48     67.86 o 
   7   3  27      352.31      264.95     78.11 o 
   8   3  27      265.81      228.67     78.40 o 
   9   3  27      398.76      259.35     85.72 o 
  10   3  27       17.05       60.71    104.16 o 
   0   4  27       56.83      148.28    108.40 o 
   1   4  27      463.04      455.73     68.48 o 
   2   4  27       33.24      130.71     71.22 o 
   3   4  27      302.37      385.80     68.69 o 
   4   4  27      261.41      230.66     73.69 o 
   5   4  27      244.63      358.18     74.67 o 
   6   4  27        2.07      -52.54     79.38 o 
   7   4  27       15.29      111.71    113.63 o 
   8   4  27       81.18      172.47    179.30 o 
   1   5  27       97.17      164.30    100.70 o 
   2   5  27      271.87      305.50    110.13 o 
   3   5  27       32.02      140.61    133.17 o 
   4   5  27        3.90     -130.58    194.02 o 
   0   0  28     1017.67     1107.63    162.29 o 
   1   0  28     4501.01     4310.56    144.75 o 
   2   0  28       31.33      -92.19    111.55 o 
   3   0  28     1995.03     2096.42    115.27 o 
   4   0  28      184.94      182.07    137.05 o 
   5   0  28     1693.00     1645.94    108.27 o 
   6   0  28        0.33       39.08    104.92 o 
   7   0  28     1435.31     1351.61    124.71 o 
   8   0  28      595.98      495.93    104.21 o 
   9   0  28     1256.92     1733.20    188.31 o 
   1   1  28       49.88       79.03     68.36 o 
   2   1  28      285.52      188.09     66.46 o 
   3   1  28       60.12      -26.50     71.50 o 
   4   1  28      233.86      186.21     74.55 o 
   5   1  28       22.25       56.79     73.71 o 
   6   1  28      159.47      236.63     71.09 o 
   7   1  28        6.83       37.01     73.88 o 
   8   1  28       53.60      -90.43     90.43 o 
   9   1  28      116.14       97.91    113.62 o 
   0   2  28       24.44      -48.78     91.39 o 
   1   2  28     2467.00     2411.39     85.90 o 
   2   2  28        0.38       15.50     70.07 o 
   3   2  28     1050.12     1172.00     76.24 o 
   4   2  28      290.23      185.38     67.55 o 
   5   2  28     2467.87     2622.42     92.45 o 
   6   2  28       30.04       75.70     73.74 o 
   7   2  28      303.55      284.00     88.75 o 
   8   2  28        1.18        3.55    104.92 o 
   1   3  28        6.56        6.89     67.57 o 
   2   3  28     1760.32     1640.28     80.96 o 
   3   3  28       25.40       87.09     68.72 o 
   4   3  28       56.09       86.92    107.76 o 
   5   3  28       47.27       22.82    101.22 o 
   6   3  28      832.74      691.68    128.05 o 
   0   4  28       88.52       15.02    214.24 o 
   1   1  29      286.53      468.64    109.96 o 
   2   1  29        5.19       -5.26    124.97 o 
   3   1  29       94.96       72.29    202.19 o 
   4   1  29       31.97       50.28    154.73 o 
                                                 
